# Supplementary material for: Using natural vegetation succession to evaluate how natural restoration proceeds under different climate in Yunnan, Southwest China
Source: PLoS One. 2025 Mar 11;20(3):e0319420. doi: 10.1371/journal.pone.0319420 (PMC11896063; doi:10.1371/journal.pone.0319420)
Supplement: S1 Table — (CSV) [file pone.0319420.s001.csv]

samples	landtype1987	landtype1992	landtype1997	landtype2002	landtype2007	landtype2012	landtype2017	dominate species	volume	sub-area
6782	grassland	grassland	grassland	forest	forest	forest	forest	Alnus nepalensis	134.8	H-I
6783	grassland	grassland	grassland	grassland	grassland	forest	forest	Croton crassifolius	12.1	H-I
1	grassland	grassland	grassland	grassland	grassland	grassland	shrub	Rhododendron spp.	0	C-I
4	grassland	grassland	grassland	grassland	grassland	grassland	grassland		0	C-I
5	grassland	grassland	grassland	grassland	grassland	grassland	forest	Quercus pannosa	53.4	C-I
12	grassland	grassland	grassland	grassland	grassland	grassland	grassland		0	C-I
13	grassland	grassland	grassland	grassland	grassland	grassland	grassland		0	C-I
23	grassland	grassland	grassland	grassland	grassland	grassland	grassland		0	C-I
24	grassland	grassland	grassland	shrub	shrub	shrub	shrub	Quercus pannosa¡¢Quercus semecarpifolia¡¢Castanopsis delavayi	0	C-I
27	grassland	grassland	grassland	grassland	grassland	grassland	shrub	Rhododendron spp.	0	C-I
32	grassland	grassland	grassland	grassland	grassland	grassland	grassland		0	C-I
46	grassland	grassland	grassland	grassland	grassland	grassland	shrub	Quercus pannosa¡¢Quercus semecarpifolia¡¢Castanopsis delavayi	0	C-I
47	grassland	grassland	grassland	grassland	grassland	grassland	shrub	Salix zangica	0	C-I
55	grassland	grassland	grassland	grassland	grassland	grassland	shrub	Rhododendron spp.	2.3	C-I
59	grassland	grassland	grassland	grassland	grassland	grassland	shrub	Pyracantha angustifolia	0	C-I
60	grassland	shrub	shrub	shrub	shrub	shrub	shrub	Rhododendron spp.	4.9	C-I
64	grassland	grassland	grassland	grassland	shrub	shrub	shrub	Rosa omeiensis	0	C-I
77	grassland	grassland	grassland	grassland	grassland	grassland	shrub	Rhododendron rupicola	0	C-I
89	grassland	grassland	grassland	forest	forest	forest	forest	Pinus densata	10.7	C-I
105	grassland	grassland	grassland	grassland	grassland	grassland	forest	Abies fabri	210	C-I
160	grassland	grassland	grassland	grassland	grassland	grassland	shrub	Pyracantha angustifolia	0	C-I
171	grassland	grassland	grassland	grassland	grassland	grassland	shrub	Solanum deflexicarpum	0	C-I
176	grassland	shrub	shrub	shrub	shrub	shrub	shrub	Rhododendron spp.	2.4	C-I
202	grassland	grassland	shrub	grassland	grassland	grassland	shrub	Quercus pannosa¡¢Quercus semecarpifolia¡¢Castanopsis delavayi	12.2	C-I
215	grassland	shrub	shrub	shrub	shrub	shrub	shrub	Salix takasagoalpina	0	C-I
241	grassland	grassland	grassland	grassland	grassland	grassland	shrub	Quercus pannosa¡¢Quercus semecarpifolia¡¢Castanopsis delavayi	1.9	C-I
242	grassland	grassland	shrub	forest	forest	forest	forest	Quercus pannosa	4.1	C-I
310	grassland	grassland	grassland	grassland	grassland	grassland	grassland		0	C-I
324	grassland	grassland	shrub	shrub	shrub	shrub	shrub	Salix austrotibetica	0	C-I
352	grassland	grassland	grassland	grassland	grassland	grassland	grassland		15	C-I
455	grassland	forest	forest	forest	forest	forest	forest	Pinus yunnanensis	265	C-II
482	grassland	grassland	grassland	grassland	grassland	grassland	grassland		0	C-II
502	grassland	grassland	grassland	grassland	grassland	grassland	shrub	miscellaneous shrub	4.3	C-II
509	grassland	grassland	grassland	grassland	forest	forest	forest	softwood	2.5	C-II
514	grassland	grassland	grassland	grassland	forest	forest	forest	Quercus pannosa¡¢Quercus semecarpifolia	33.4	C-II
518	grassland	grassland	grassland	grassland	grassland	grassland	shrub	Fargesia spp.	0	C-II
529	grassland	grassland	grassland	grassland	grassland	grassland	shrub	Vaccinium bracteatum	15.3	C-II
535	grassland	grassland	grassland	grassland	grassland	grassland	shrub	miscellaneous shrub	18.7	C-II
539	grassland	grassland	grassland	grassland	forest	forest	forest	Alnus nepalensis	67.5	C-II
545	grassland	grassland	grassland	grassland	grassland	grassland	grassland		0	C-II
561	grassland	grassland	grassland	grassland	grassland	grassland	grassland		18.7	C-II
579	grassland	grassland	grassland	grassland	grassland	grassland	grassland		36.3	C-II
580	grassland	grassland	grassland	forest	forest	forest	forest	Alnus nepalensis	163	C-II
584	grassland	grassland	grassland	forest	forest	forest	forest	Castanopsis delavayi¡¢Quercus semecarpifolia¡¢Quercus pannosa	34.6	C-II
589	grassland	grassland	grassland	grassland	shrub	shrub	shrub	miscellaneous shrub	13	C-II
594	grassland	grassland	grassland	grassland	grassland	forest	forest	Alnus nepalensis	77.1	C-II
597	grassland	grassland	grassland	grassland	grassland	grassland	shrub	miscellaneous shrub	47.7	C-II
601	grassland	grassland	grassland	grassland	grassland	grassland	grassland		0	C-II
610	grassland	grassland	grassland	grassland	grassland	grassland	grassland		0	C-II
611	grassland	grassland	grassland	grassland	grassland	grassland	grassland		1	C-II
612	grassland	shrub	shrub	forest	forest	forest	forest	Quercus semecarpifolia¡¢Quercus pannosa	41.4	C-II
615	grassland	grassland	forest	forest	forest	forest	forest	Pinus yunnanensis	204.5	C-II
633	grassland	grassland	grassland	forest	forest	forest	forest	Castanopsis delavayi¡¢Quercus semecarpifolia	71.1	C-II
634	grassland	grassland	grassland	grassland	grassland	grassland	grassland		0	C-II
637	grassland	grassland	forest	forest	forest	forest	forest	Picea asperata¡¢Quercus pannosa	122.3	C-II
641	grassland	forest	forest	forest	forest	forest	forest	Pinus yunnanensis	206.1	C-II
643	grassland	forest	forest	grassland	grassland	grassland	grassland		0	C-II
649	grassland	grassland	grassland	grassland	grassland	grassland	grassland		0	C-II
656	grassland	grassland	grassland	grassland	grassland	grassland	grassland		19.9	C-II
673	grassland	grassland	grassland	grassland	shrub	shrub	shrub	Rhododendron spp.	0	C-II
684	grassland	grassland	forest	forest	forest	forest	shrub	Dichotomanthes tristaniicarpa	0	C-II
699	grassland	grassland	grassland	grassland	grassland	shrub	shrub	Dodonaea viscosa	0.1	M-II
721	grassland	grassland	grassland	forest	forest	forest	forest	Toxicodendron vernicifluum	76.2	C-II
725	grassland	grassland	grassland	forest	forest	forest	forest	Quercus semecarpifolia¡¢Quercus pannosa	299.6	M-III
741	grassland	grassland	grassland	grassland	grassland	grassland	grassland		0.6	M-III
742	grassland	grassland	shrub	shrub	shrub	forest	forest	Castanopsis delavayi	22.2	M-III
744	grassland	grassland	grassland	grassland	grassland	grassland	shrub	Rhododendron delavayi	2.4	M-III
756	grassland	grassland	grassland	grassland	grassland	grassland	grassland		0	M-III
760	grassland	grassland	grassland	forest	forest	forest	forest	Juglans regia	3.5	M-III
761	grassland	grassland	shrub	grassland	grassland	grassland	shrub	Pistacia weinmanniifolia	2.9	M-III
762	grassland	grassland	grassland	grassland	grassland	grassland	grassland		0	M-III
763	grassland	grassland	grassland	grassland	grassland	grassland	grassland		0	M-III
765	grassland	grassland	grassland	grassland	grassland	grassland	grassland		0.9	M-III
785	grassland	grassland	grassland	grassland	grassland	grassland	grassland		0	C-I
802	grassland	grassland	shrub	shrub	shrub	shrub	shrub	Solanum deflexicarpum	3.6	C-II
810	grassland	grassland	grassland	shrub	shrub	shrub	shrub	Quercus pannosa¡¢Quercus semecarpifolia¡¢Castanopsis delavayi	50	C-I
822	grassland	grassland	grassland	forest	forest	forest	forest	Pinus densata	128.5	C-II
827	grassland	grassland	grassland	grassland	grassland	grassland	forest	Olea europaea	0	M-II
877	grassland	grassland	grassland	grassland	grassland	grassland	grassland		9.4	C-II
881	grassland	grassland	forest	forest	forest	forest	forest	Quercus pannosa	62	M-II
889	grassland	grassland	grassland	forest	forest	forest	forest	Pinus yunnanensis	36.2	C-II
909	grassland	forest	forest	forest	forest	forest	forest	Pinus yunnanensis	225.5	M-II
928	grassland	forest	forest	forest	forest	forest	forest	Pinus yunnanensis	80	M-II
932	grassland	grassland	grassland	grassland	shrub	shrub	shrub	miscellaneous shrub	0	M-II
935	grassland	grassland	grassland	grassland	grassland	grassland	grassland		0	W-III
941	grassland	grassland	grassland	shrub	forest	forest	forest	Pinus yunnanensis	30.6	C-I
942	grassland	grassland	grassland	grassland	grassland	grassland	shrub	Dichotomanthes tristaniicarpa	0	C-I
943	grassland	grassland	grassland	grassland	grassland	grassland	shrub	Pistacia weinmanniifolia	18.6	C-I
944	grassland	shrub	forest	forest	forest	forest	forest	Pinus densata	142.3	C-I
971	grassland	grassland	grassland	grassland	grassland	grassland	grassland		0	C-I
983	grassland	grassland	grassland	grassland	grassland	grassland	grassland		0	M-II
999	grassland	grassland	grassland	grassland	grassland	grassland	grassland		8.5	M-II
1009	grassland	grassland	forest	forest	forest	forest	forest	Pinus yunnanensis	9.9	M-II
1011	grassland	grassland	grassland	forest	forest	forest	forest	Tsuga dumosa¡¢Abies fabri¡¢Picea asperata	277.3	M-II
1017	grassland	grassland	grassland	grassland	grassland	forest	forest	Pinus yunnanensis	14	M-II
1021	grassland	forest	forest	forest	forest	forest	forest	Tsuga dumosa¡¢Pinus densata	77.6	M-II
1034	grassland	grassland	shrub	shrub	shrub	shrub	forest	Quercus semecarpifolia¡¢Quercus pannosa	11.8	M-II
1040	grassland	grassland	grassland	grassland	grassland	grassland	grassland		0	M-II
1043	grassland	grassland	grassland	grassland	grassland	grassland	grassland		0	M-II
1063	grassland	grassland	grassland	grassland	grassland	grassland	forest	Pinus yunnanensis	118.7	M-II
1067	grassland	grassland	grassland	shrub	forest	forest	forest	Pinus yunnanensis	28.9	W-III
1071	grassland	grassland	shrub	shrub	forest	forest	forest	Pinus yunnanensis¡¢Alnus nepalensis	35	W-III
1072	grassland	grassland	grassland	shrub	shrub	shrub	shrub	miscellaneous shrub	0	W-III
1073	grassland	grassland	forest	forest	forest	forest	forest	Pinus yunnanensis	9.8	W-III
1075	grassland	grassland	grassland	grassland	grassland	grassland	forest	Pinus yunnanensis	0	M-II
1076	grassland	grassland	grassland	forest	forest	forest	forest	Pinus yunnanensis¡¢Alnus nepalensis	81.4	M-II
1080	grassland	grassland	forest	forest	forest	forest	forest	Pinus yunnanensis	55.7	W-III
1081	grassland	grassland	grassland	forest	forest	forest	forest	Pinus yunnanensis	55.4	M-II
1085	grassland	grassland	grassland	grassland	shrub	shrub	shrub	Dodonaea viscosa	0	W-III
1087	grassland	grassland	grassland	forest	forest	forest	forest	Eucalyptus spp.	0.1	W-III
1088	grassland	grassland	grassland	grassland	grassland	grassland	grassland		0.1	W-III
1096	grassland	grassland	grassland	grassland	grassland	grassland	shrub	Dodonaea viscosa	1	W-III
1103	grassland	grassland	grassland	grassland	grassland	grassland	shrub	miscellaneous shrub	6.1	W-III
1108	grassland	grassland	forest	forest	forest	forest	forest	Quercus acutissima	42.9	W-III
1110	grassland	grassland	grassland	grassland	shrub	shrub	shrub	Dodonaea viscosa	0	W-II
1114	grassland	grassland	shrub	shrub	shrub	shrub	forest	Lithocarpus glaber¡¢Lithocarpus cleistocarpus¡¢Quercus aliena	15.6	W-III
1123	grassland	grassland	grassland	grassland	grassland	grassland	shrub	Dodonaea viscosa	3.2	W-II
1125	grassland	grassland	grassland	grassland	shrub	shrub	shrub	Dodonaea viscosa	2.4	W-II
1126	grassland	forest	forest	forest	forest	forest	forest	Pinus yunnanensis	103.1	W-II
1129	grassland	forest	grassland	forest	forest	forest	forest	Juglans spp.	4.1	W-III
1136	grassland	grassland	grassland	grassland	grassland	grassland	grassland		0	W-II
1137	grassland	grassland	shrub	shrub	shrub	shrub	shrub	Dodonaea viscosa	1.4	W-II
1142	grassland	grassland	grassland	forest	forest	forest	forest	Juglans spp.	23.2	W-III
1143	grassland	grassland	grassland	grassland	grassland	grassland	shrub	Dodonaea viscosa	0	W-III
1144	grassland	grassland	grassland	shrub	shrub	shrub	shrub	Quercus franchetii	0.7	W-II
1147	grassland	grassland	grassland	forest	grassland	grassland	shrub	Quercus delavayi	0.1	W-II
1154	grassland	grassland	shrub	shrub	shrub	shrub	shrub	Dodonaea viscosa	0	W-II
1158	grassland	grassland	shrub	shrub	shrub	shrub	shrub	Dodonaea viscosa	0	W-II
1165	grassland	grassland	grassland	grassland	grassland	grassland	grassland		0	W-III
1169	grassland	forest	forest	forest	forest	forest	grassland		2.9	W-III
1172	grassland	grassland	grassland	grassland	grassland	grassland	forest	Lithocarpus dealbatus¡¢Quercus variabilis	24.7	W-III
1186	grassland	grassland	grassland	grassland	grassland	grassland	grassland		0	W-III
1195	grassland	grassland	grassland	grassland	grassland	grassland	shrub	Zanthoxylum bungeanum	1	W-III
1198	grassland	forest	forest	forest	forest	forest	forest	Pinus yunnanensis¡¢Alnus nepalensis	48.4	W-III
1199	grassland	grassland	grassland	grassland	grassland	forest	forest	Quercus kerrii	31	W-III
1200	grassland	grassland	grassland	shrub	shrub	shrub	grassland		25.7	W-III
1202	grassland	shrub	forest	forest	forest	forest	forest	Pinus yunnanensis¡¢Keteleeria evelyniana	69.4	W-III
1203	grassland	grassland	grassland	grassland	grassland	grassland	grassland		0.1	W-III
1204	grassland	grassland	grassland	grassland	grassland	grassland	forest	Quercus kerrii	46.4	W-III
1256	grassland	grassland	shrub	shrub	shrub	shrub	shrub	Salix takasagoalpina	4.1	M-II
1261	grassland	grassland	grassland	grassland	grassland	grassland	shrub	miscellaneous shrub	4.2	M-II
1263	grassland	grassland	grassland	grassland	grassland	grassland	grassland		0	M-II
1271	grassland	grassland	grassland	shrub	grassland	grassland	grassland		0	W-II
1281	grassland	grassland	shrub	shrub	shrub	shrub	shrub	miscellaneous shrub	4	W-II
1284	grassland	grassland	grassland	grassland	grassland	grassland	forest	Quercus semecarpifolia¡¢Quercus pannosa	21.6	M-II
1286	grassland	grassland	grassland	grassland	grassland	grassland	grassland		0	M-II
1288	grassland	grassland	grassland	grassland	grassland	grassland	shrub	Dodonaea viscosa	0	W-II
1296	grassland	grassland	grassland	grassland	shrub	grassland	forest	Pyrus pashia	0	W-II
1318	grassland	grassland	grassland	forest	forest	forest	forest	Quercus acutissima	106.8	M-II
1371	grassland	grassland	grassland	grassland	forest	forest	forest	Pinus yunnanensis	23.4	W-III
1388	grassland	grassland	grassland	grassland	grassland	shrub	shrub	Dodonaea viscosa	16.8	W-III
1390	grassland	forest	grassland	forest	forest	forest	forest	Vernicia fordii	16.5	W-III
1394	grassland	grassland	grassland	forest	forest	forest	forest	Pinus yunnanensis	71.9	M-III
1397	grassland	grassland	grassland	grassland	grassland	forest	forest	Juglans spp.	12.5	W-III
1406	grassland	grassland	grassland	grassland	forest	forest	forest	Pinus yunnanensis	16.2	M-II
1408	grassland	grassland	grassland	grassland	grassland	grassland	forest	Pinus yunnanensis	52.3	M-II
1417	grassland	grassland	shrub	shrub	shrub	shrub	shrub	Pistacia weinmanniifolia	0	M-II
1421	grassland	grassland	grassland	grassland	grassland	grassland	forest	Alnus nepalensis	3.4	M-II
1428	grassland	grassland	grassland	grassland	grassland	grassland	grassland		0	M-II
1436	grassland	grassland	grassland	grassland	forest	forest	forest	Pinus yunnanensis	40.8	M-II
1440	grassland	forest	forest	forest	forest	forest	forest	Pinus yunnanensis	42.9	W-II
1448	grassland	grassland	forest	forest	forest	forest	forest	Pinus yunnanensis	148.6	M-II
1450	grassland	grassland	grassland	forest	forest	forest	forest	Pinus yunnanensis¡¢Alnus nepalensis¡¢Quercus delavayi	33.6	M-II
1459	grassland	grassland	grassland	grassland	grassland	grassland	shrub	Dodonaea viscosa	0	W-II
1467	grassland	grassland	grassland	grassland	forest	forest	forest	Quercus acutissima¡¢Quercus aliena var. acuteserrata	72.7	W-II
1468	grassland	grassland	grassland	grassland	grassland	grassland	shrub	Quercus delavayi	6.3	W-II
1470	grassland	grassland	grassland	forest	forest	forest	grassland		30.4	W-II
1474	grassland	grassland	grassland	grassland	grassland	grassland	grassland		0	W-II
1476	grassland	grassland	grassland	grassland	grassland	grassland	grassland		0.2	W-II
1478	grassland	grassland	shrub	shrub	shrub	shrub	shrub	Quercus delavayi	0.3	W-II
1487	grassland	grassland	grassland	grassland	grassland	grassland	shrub	Dodonaea viscosa	0	W-II
1491	grassland	grassland	grassland	shrub	shrub	shrub	shrub	Osteomeles schwerinae	0	W-II
1492	grassland	grassland	grassland	grassland	grassland	grassland	grassland		7.8	W-II
1496	grassland	grassland	grassland	forest	forest	grassland	forest	Quercus pannosa	4.3	W-II
1505	grassland	grassland	grassland	grassland	grassland	grassland	grassland		2.6	W-II
1527	grassland	grassland	grassland	grassland	grassland	grassland	grassland		6.9	W-III
1528	grassland	grassland	shrub	forest	forest	forest	forest	Pinus yunnanensis	39.3	W-III
1534	grassland	grassland	grassland	grassland	forest	forest	forest	Pinus yunnanensis	7.9	W-III
1537	grassland	grassland	forest	forest	forest	forest	grassland		4.2	W-III
1547	grassland	grassland	forest	forest	forest	forest	forest	Pinus yunnanensis¡¢Alnus nepalensis	57.2	W-III
1548	grassland	grassland	forest	forest	shrub	grassland	grassland		1.9	W-III
1550	grassland	grassland	forest	forest	forest	forest	forest	Pinus yunnanensis¡¢Alnus nepalensis	133.1	W-III
1554	grassland	forest	forest	forest	forest	forest	forest	Pinus yunnanensis¡¢Alnus nepalensis	44.4	W-III
1556	grassland	grassland	grassland	grassland	grassland	grassland	shrub	Dodonaea viscosa	1.9	W-III
1561	grassland	grassland	forest	forest	forest	forest	forest	Pinus yunnanensis	25.9	W-III
1562	grassland	grassland	forest	forest	forest	forest	forest	Pinus yunnanensis¡¢Alnus nepalensis	16.8	W-III
1565	grassland	grassland	forest	forest	forest	forest	forest	Pinus yunnanensis	21.1	W-III
1570	grassland	forest	forest	forest	forest	forest	forest	Pinus yunnanensis	99.9	W-III
1571	grassland	grassland	grassland	grassland	grassland	shrub	shrub	Dodonaea viscosa	0.6	W-III
1574	grassland	grassland	grassland	grassland	grassland	grassland	grassland		0	W-III
1584	grassland	grassland	forest	forest	forest	forest	forest	Pinus yunnanensis	26.9	W-III
1586	grassland	grassland	forest	forest	forest	forest	forest	Pinus yunnanensis	22.5	W-III
1591	grassland	grassland	grassland	grassland	grassland	forest	forest	Juglans spp.	22.3	W-III
1593	grassland	grassland	grassland	grassland	grassland	grassland	grassland		0	W-III
1597	grassland	grassland	grassland	grassland	grassland	grassland	grassland		0	M-II
1605	grassland	grassland	grassland	grassland	forest	forest	forest	Juglans spp.	19.4	W-III
1607	grassland	grassland	grassland	grassland	grassland	grassland	forest	Juglans spp.	0.9	W-III
1611	grassland	forest	forest	forest	forest	forest	forest	Juglans spp.	5.1	W-III
1615	grassland	grassland	grassland	forest	forest	forest	forest	Juglans spp.	1.9	W-III
1630	grassland	grassland	forest	forest	forest	forest	forest	Pinus yunnanensis	34.3	W-III
1634	grassland	grassland	forest	forest	forest	forest	forest	Quercus acutissima	28.8	W-III
1635	grassland	grassland	grassland	shrub	shrub	shrub	shrub	Dodonaea viscosa	2.2	W-III
1637	grassland	grassland	forest	forest	forest	forest	forest	Quercus acutissima¡¢Quercus variabilis	100.8	W-II
1643	grassland	grassland	grassland	grassland	grassland	grassland	grassland		0	W-II
1654	grassland	forest	forest	forest	forest	forest	forest	Pinus yunnanensis	68.2	W-II
1655	grassland	grassland	forest	forest	forest	forest	forest	Pinus yunnanensis¡¢Alnus nepalensis	46.5	W-II
1657	grassland	grassland	grassland	grassland	grassland	forest	forest	Pinus yunnanensis	4	W-II
1658	grassland	grassland	forest	forest	forest	forest	forest	Quercus franchetii	5.8	W-II
1661	grassland	grassland	grassland	forest	forest	forest	forest	Pinus yunnanensis	48.7	W-II
1665	grassland	grassland	forest	forest	forest	forest	forest	Pinus yunnanensis	4.8	W-II
1666	grassland	forest	forest	forest	forest	forest	forest	Pinus yunnanensis	24.2	W-II
1668	grassland	grassland	shrub	shrub	shrub	forest	shrub	Dodonaea viscosa	0.5	W-II
1669	grassland	grassland	forest	forest	forest	forest	forest	Pinus yunnanensis	17.6	W-II
1671	grassland	grassland	grassland	grassland	shrub	shrub	shrub	Dodonaea viscosa	0.3	W-II
1673	grassland	grassland	forest	forest	forest	forest	forest	Acacia mearnsii	25	W-II
1676	grassland	grassland	grassland	grassland	grassland	grassland	shrub	Quercus franchetii	1.2	W-II
1677	grassland	forest	forest	forest	forest	forest	forest	Eucalyptus globulus	0	W-II
1678	grassland	grassland	grassland	grassland	grassland	grassland	shrub	Pistacia weinmanniifolia	0.7	W-II
1680	grassland	grassland	grassland	grassland	grassland	grassland	forest	Pinus yunnanensis	7.1	W-II
1684	grassland	grassland	grassland	forest	forest	forest	forest	Pinus yunnanensis	16.7	W-II
1687	grassland	forest	forest	forest	forest	forest	forest	Lithocarpus variolosus¡¢Quercus acutissima	34.5	W-II
1688	grassland	grassland	shrub	shrub	shrub	shrub	forest	Lithocarpus variolosus¡¢Quercus variabilis	9.7	W-II
1690	grassland	grassland	shrub	shrub	shrub	shrub	forest	Cyclobalanopsis hirtella	16.8	W-II
1691	grassland	grassland	grassland	grassland	grassland	grassland	forest	softwood	0.6	W-II
1694	grassland	grassland	forest	forest	forest	grassland	forest	Juglans spp.	0.4	W-II
1699	grassland	grassland	forest	grassland	grassland	grassland	grassland		1.2	W-II
1700	grassland	grassland	grassland	grassland	grassland	grassland	grassland		0	W-II
1708	grassland	grassland	grassland	grassland	grassland	grassland	shrub	Myrsine africana	0.1	W-II
1711	grassland	shrub	shrub	forest	forest	forest	forest	Quercus acutissima¡¢Quercus variabilis¡¢Quercus aliena var. acuteserrata	41.1	W-II
1716	grassland	grassland	grassland	grassland	forest	forest	forest	Pinus yunnanensis	48.2	W-II
1730	grassland	grassland	forest	forest	forest	forest	forest	Pinus yunnanensis	4.1	W-III
1732	grassland	grassland	forest	forest	forest	grassland	grassland		5.1	W-III
1733	grassland	grassland	forest	forest	shrub	shrub	shrub	Cyclobalanopsis myrsinifolia	2.7	W-III
1740	grassland	forest	forest	forest	forest	forest	forest	Pinus yunnanensis¡¢Alnus nepalensis	114.8	W-III
1759	grassland	grassland	forest	forest	forest	forest	forest	Eucalyptus globulus	17.6	W-III
1763	grassland	grassland	forest	forest	forest	grassland	grassland		32.6	W-III
1765	grassland	grassland	grassland	forest	grassland	grassland	grassland		0	W-III
1774	grassland	grassland	grassland	shrub	shrub	shrub	shrub	Osteomeles schwerinae	3.1	W-II
1778	grassland	grassland	grassland	grassland	shrub	shrub	shrub	Osteomeles schwerinae	0.3	W-II
1779	grassland	grassland	forest	forest	forest	grassland	shrub	Osteomeles schwerinae	4	W-II
1789	grassland	forest	forest	forest	forest	forest	forest	Pinus yunnanensis	137.2	W-III
1796	grassland	grassland	grassland	grassland	grassland	grassland	shrub	Urena lobata	0.6	W-III
1797	grassland	grassland	grassland	shrub	shrub	shrub	shrub	Rhododendron spp.	23.5	W-III
1802	grassland	grassland	forest	forest	forest	forest	forest	Lithocarpus glaber¡¢Lithocarpus dealbatus¡¢Quercus acutissima	71.9	W-III
1811	grassland	grassland	grassland	grassland	grassland	grassland	shrub	Dodonaea viscosa	2.9	W-III
1813	grassland	grassland	grassland	forest	forest	forest	forest	Pinus yunnanensis	273.3	W-III
1827	grassland	grassland	grassland	grassland	grassland	grassland	grassland		0	W-III
1840	grassland	grassland	forest	forest	forest	forest	forest	Juglans regia	17.7	W-III
1844	grassland	forest	forest	forest	forest	forest	forest	Quercus acutissima¡¢Quercus variabilis	55.2	W-II
1851	grassland	forest	forest	forest	forest	forest	forest	Pinus yunnanensis	88.8	W-II
1852	grassland	grassland	forest	forest	forest	forest	forest	Pinus yunnanensis¡¢Alnus nepalensis	29.8	W-II
1859	grassland	forest	forest	forest	forest	forest	forest	Pinus yunnanensis	27.8	W-II
1860	grassland	grassland	grassland	shrub	forest	forest	forest	Lithocarpus variolosus¡¢Lithocarpus glaber	28.6	W-II
1861	grassland	grassland	grassland	grassland	forest	forest	forest	Juglans regia	13.4	W-II
1869	grassland	grassland	grassland	forest	forest	forest	forest	Fagaceae f.	30.4	W-II
1870	grassland	grassland	grassland	grassland	shrub	shrub	shrub	miscellaneous shrub	0	W-II
1876	grassland	grassland	grassland	grassland	grassland	grassland	shrub	Castanopsis delavayi	2.1	W-II
1879	grassland	grassland	grassland	grassland	grassland	grassland	grassland		10.3	W-II
1881	grassland	grassland	forest	forest	forest	forest	forest	Juglans regia	21.3	W-II
1882	grassland	grassland	grassland	grassland	shrub	shrub	shrub	Dodonaea viscosa	0	W-II
1883	grassland	shrub	forest	shrub	shrub	shrub	forest	Eucalyptus globulus	20.3	W-II
1885	grassland	shrub	shrub	shrub	shrub	shrub	shrub	miscellaneous shrub	5.9	W-II
1886	grassland	grassland	grassland	shrub	forest	forest	forest	Pinus yunnanensis¡¢Keteleeria evelyniana	18.5	W-II
1891	grassland	forest	forest	forest	forest	forest	forest	Pinus yunnanensis	35.1	W-II
1893	grassland	grassland	forest	forest	forest	forest	forest	Quercus franchetii	23.8	W-III
1894	grassland	grassland	grassland	grassland	grassland	grassland	grassland		0.4	W-III
1895	grassland	grassland	grassland	grassland	grassland	grassland	grassland		6.6	W-III
1919	grassland	grassland	forest	forest	forest	forest	forest	Alnus nepalensis	32	W-III
1923	grassland	grassland	shrub	shrub	shrub	shrub	shrub	miscellaneous shrub	0	W-II
1932	grassland	grassland	grassland	grassland	grassland	grassland	grassland		1.6	H-II
1933	grassland	grassland	grassland	shrub	shrub	shrub	shrub	miscellaneous shrub	0	H-II
1936	grassland	forest	forest	forest	forest	forest	forest	Eucalyptus maidenii	23.3	W-II
1939	grassland	grassland	grassland	grassland	grassland	grassland	grassland		0.7	H-II
1940	grassland	grassland	grassland	grassland	grassland	grassland	grassland		0	H-II
1943	grassland	grassland	grassland	grassland	grassland	grassland	grassland		0	H-II
1944	grassland	grassland	grassland	grassland	grassland	grassland	grassland		0	H-II
1949	grassland	grassland	grassland	grassland	grassland	grassland	grassland		28.6	H-II
1950	grassland	grassland	grassland	grassland	grassland	grassland	shrub	miscellaneous shrub	0	H-II
1951	grassland	grassland	grassland	grassland	grassland	grassland	grassland		0	H-II
1953	grassland	grassland	grassland	shrub	shrub	shrub	shrub	miscellaneous shrub	6.8	H-II
1954	grassland	grassland	grassland	grassland	grassland	grassland	grassland		0	H-II
1955	grassland	grassland	grassland	grassland	grassland	shrub	forest	Eucalyptus camaldulensis	12.2	H-II
1957	grassland	grassland	grassland	grassland	grassland	shrub	shrub	Dodonaea viscosa	3.7	H-II
1958	grassland	grassland	grassland	grassland	grassland	grassland	forest	Pinus yunnanensis	15.2	H-II
1960	grassland	grassland	grassland	forest	forest	forest	forest	Eucalyptus camaldulensis	18.4	H-II
1968	grassland	grassland	grassland	shrub	shrub	shrub	shrub	miscellaneous shrub	1.7	W-III
1969	grassland	grassland	grassland	grassland	grassland	grassland	forest	Lithocarpus variolosus	20	W-II
1972	grassland	grassland	grassland	shrub	shrub	shrub	shrub	miscellaneous shrub	0	H-II
2128	grassland	grassland	grassland	grassland	grassland	forest	forest	Pinus yunnanensis¡¢Alnus nepalensis	43.1	W-II
2133	grassland	grassland	grassland	grassland	forest	forest	forest	Acacia mearnsii	57.8	W-II
2135	grassland	grassland	grassland	grassland	shrub	shrub	shrub	Dodonaea viscosa	0	W-II
2140	grassland	shrub	shrub	shrub	shrub	shrub	shrub	Quercus delavayi	0	W-II
2143	grassland	grassland	grassland	forest	forest	forest	forest	Acacia mearnsii	29.6	W-II
2145	grassland	grassland	grassland	forest	forest	forest	shrub	Osteomeles schwerinae	20.8	W-II
2148	grassland	grassland	grassland	shrub	shrub	shrub	shrub	Quercus acutissima	4.9	W-II
2150	grassland	grassland	forest	forest	forest	forest	forest	Eucalyptus globulus	17.4	W-II
2151	grassland	forest	forest	forest	forest	forest	forest	Pinus yunnanensis¡¢Alnus nepalensis	49.5	W-II
2152	grassland	grassland	forest	forest	forest	forest	forest	Acacia mearnsii	22.6	W-II
2162	grassland	forest	forest	forest	forest	forest	forest	Pinus yunnanensis	42	W-II
2175	grassland	grassland	forest	forest	forest	forest	forest	Eucalyptus maidenii	30.8	W-II
2182	grassland	grassland	grassland	grassland	grassland	grassland	grassland		0	W-II
2186	grassland	grassland	grassland	forest	forest	forest	forest	Eucalyptus maidenii	57	W-II
2187	grassland	grassland	grassland	grassland	forest	grassland	forest	Eucalyptus spp.	39	W-II
2188	grassland	grassland	grassland	grassland	grassland	forest	forest	Eucalyptus spp.	3.4	W-II
2193	grassland	grassland	grassland	grassland	grassland	forest	forest	Eucalyptus spp.	28.5	W-III
2203	grassland	forest	forest	forest	forest	forest	forest	Pinus yunnanensis	74.5	W-III
2216	grassland	grassland	grassland	grassland	forest	forest	forest	Quercus aliena¡¢Lithocarpus dealbatus	97.7	W-III
2236	grassland	grassland	forest	forest	forest	forest	forest	Pinus yunnanensis¡¢Alnus nepalensis	106.9	W-II
2237	grassland	grassland	forest	forest	forest	forest	forest	Pinus yunnanensis	44.2	W-II
2247	grassland	forest	forest	forest	forest	forest	forest	Pinus yunnanensis¡¢Alnus nepalensis	111.7	W-II
2250	grassland	shrub	shrub	forest	forest	forest	forest	Lithocarpus variolosus¡¢Quercus aliena var. acuteserrata	36.6	W-II
2251	grassland	grassland	grassland	grassland	grassland	grassland	grassland		0	W-II
2256	grassland	grassland	shrub	shrub	shrub	shrub	shrub	miscellaneous shrub	0.7	W-II
2257	grassland	grassland	grassland	forest	forest	forest	forest	Cyclobalanopsis delavayi	20	W-II
2264	grassland	grassland	grassland	forest	forest	forest	forest	Cyclobalanopsis hirtella	47.6	W-II
2267	grassland	grassland	shrub	shrub	shrub	shrub	shrub	Quercus acutissima	0	W-II
2276	grassland	grassland	grassland	grassland	shrub	shrub	shrub	Lithocarpus dealbatus	0	W-III
2299	grassland	forest	forest	forest	forest	forest	shrub	miscellaneous shrub	4.2	W-II
2301	grassland	grassland	grassland	grassland	grassland	grassland	forest	Juglans regia	8.1	W-III
2308	grassland	grassland	grassland	grassland	grassland	grassland	forest	Juglans spp.	7.5	W-III
2311	grassland	grassland	grassland	grassland	forest	forest	forest	Juglans regia	19.7	W-II
2312	grassland	grassland	grassland	grassland	grassland	grassland	grassland		0	W-II
2328	grassland	grassland	shrub	shrub	forest	grassland	shrub	Osteomeles schwerinae	0.3	W-II
2336	grassland	forest	forest	forest	forest	forest	forest	Alnus nepalensis	187.7	W-II
2341	grassland	grassland	grassland	forest	forest	forest	forest	Pinus yunnanensis	36.7	W-II
2345	grassland	grassland	grassland	forest	forest	forest	forest	Pinus yunnanensis¡¢Alnus nepalensis	41.2	W-III
2363	grassland	grassland	grassland	grassland	grassland	grassland	forest	Pinus yunnanensis	29.5	W-III
2375	grassland	forest	forest	forest	forest	forest	forest	Pinus yunnanensis¡¢Alnus nepalensis	87.2	W-III
2381	grassland	grassland	grassland	shrub	shrub	shrub	shrub	miscellaneous shrub	12.7	W-III
2396	grassland	shrub	shrub	shrub	forest	forest	forest	Lithocarpus dealbatus¡¢Quercus variabilis¡¢Quercus acutissima	131.4	W-III
2415	grassland	grassland	grassland	shrub	shrub	forest	forest	Quercus acutissima¡¢Quercus variabilis	38.6	W-II
2420	grassland	grassland	grassland	shrub	shrub	shrub	shrub	Myrsine africana	0	W-II
2422	grassland	grassland	shrub	shrub	shrub	forest	forest	Pinus yunnanensis¡¢Alnus nepalensis	23.3	W-II
2433	grassland	grassland	grassland	grassland	shrub	shrub	shrub	Dodonaea viscosa	1.8	H-III
2436	grassland	forest	forest	forest	forest	forest	forest	Pinus yunnanensis	54	H-III
2449	grassland	grassland	forest	forest	forest	forest	forest	Lithocarpus megalophyllus¡¢Schima wallichii	26.9	H-III
2455	grassland	shrub	shrub	shrub	shrub	shrub	shrub	miscellaneous shrub	3.8	H-III
2456	grassland	grassland	shrub	shrub	shrub	shrub	shrub	miscellaneous shrub	1.5	W-III
2467	grassland	grassland	grassland	grassland	grassland	grassland	grassland		6	H-III
2468	grassland	grassland	grassland	shrub	shrub	shrub	forest	Quercus lamellosa	11.2	H-III
2498	grassland	grassland	shrub	shrub	shrub	grassland	grassland		10.9	W-I
2506	grassland	grassland	grassland	grassland	grassland	forest	forest	Taiwania cryptomerioides	45.8	W-I
2509	grassland	grassland	grassland	grassland	grassland	forest	forest	Cunninghamia lanceolata	39.4	M-III
2513	grassland	grassland	forest	forest	forest	grassland	forest	Alnus nepalensis	33.7	M-III
2518	grassland	grassland	grassland	grassland	grassland	forest	forest	Pinus yunnanensis	26.7	M-III
2535	grassland	grassland	grassland	shrub	shrub	shrub	forest	Quercus austroglauca¡¢Quercus jenseniana¡¢Quercus schottkyana	39.1	W-I
2537	grassland	grassland	grassland	grassland	grassland	grassland	grassland		3.2	W-I
2578	grassland	grassland	grassland	grassland	grassland	forest	forest	Betula alnoides	62.1	W-I
2596	grassland	grassland	grassland	grassland	grassland	forest	forest	Cunninghamia lanceolata	48	W-I
2598	grassland	grassland	forest	forest	forest	forest	forest	Quercus schottkyana¡¢Quercus aliena	104.3	W-I
2605	grassland	grassland	grassland	grassland	grassland	grassland	grassland		0	W-III
2610	grassland	grassland	grassland	grassland	forest	forest	forest	Juglans spp.	17.1	W-III
2611	grassland	shrub	shrub	shrub	shrub	shrub	forest	Lithocarpus glaber¡¢Quercus acutissima	31.3	W-III
2612	grassland	grassland	shrub	shrub	forest	forest	forest	Castanopsis delavayi	226.4	W-III
2617	grassland	grassland	grassland	grassland	grassland	grassland	forest	Juglans spp.	2.7	W-III
2618	grassland	grassland	grassland	grassland	grassland	grassland	forest	Juglans spp.	0.4	W-III
2619	grassland	grassland	grassland	grassland	grassland	grassland	forest	Cyclobalanopsis delavayi	108.9	W-III
2620	grassland	grassland	grassland	grassland	grassland	grassland	grassland		17.5	W-III
2621	grassland	grassland	forest	forest	grassland	grassland	forest	Lithocarpus glaber	47.8	W-III
2631	grassland	forest	forest	grassland	grassland	grassland	grassland		4.2	W-III
2636	grassland	grassland	grassland	grassland	grassland	grassland	shrub	Dodonaea viscosa	0	W-III
2641	grassland	grassland	grassland	grassland	grassland	grassland	shrub	miscellaneous shrub	4.4	W-III
2642	grassland	grassland	grassland	grassland	grassland	grassland	grassland		0.1	W-III
2647	grassland	grassland	grassland	grassland	grassland	grassland	forest	Lithocarpus dealbatus	31.1	W-III
2649	grassland	shrub	shrub	shrub	forest	forest	forest	Pinus yunnanensis¡¢Keteleeria evelyniana	26	W-III
2656	grassland	grassland	grassland	grassland	grassland	grassland	shrub	Dodonaea viscosa	0	W-III
2657	grassland	grassland	grassland	grassland	grassland	grassland	grassland		8.3	W-III
2679	grassland	grassland	grassland	grassland	shrub	shrub	shrub	Rubiaceae f.	0.9	W-I
2680	grassland	grassland	grassland	grassland	grassland	grassland	shrub	Dodonaea viscosa	7.1	W-I
2686	grassland	grassland	grassland	grassland	grassland	grassland	grassland		0	W-III
2689	grassland	forest	forest	forest	forest	forest	forest	Pinus yunnanensis	141.2	W-III
2701	grassland	grassland	grassland	grassland	grassland	grassland	grassland		0	W-I
2703	grassland	grassland	grassland	grassland	grassland	grassland	grassland		26.6	W-I
2706	grassland	grassland	grassland	forest	forest	forest	forest	Quercus kerrii¡¢Quercus variabilis	43.4	W-I
2715	grassland	forest	forest	forest	forest	forest	forest	Cunninghamia lanceolata	187.1	W-I
2719	grassland	grassland	shrub	shrub	shrub	shrub	shrub	Rhododendron spp.	10.6	W-I
2728	grassland	grassland	grassland	grassland	forest	forest	forest	Pinus armandii	64.9	W-I
2729	grassland	grassland	grassland	shrub	forest	forest	forest	softwood	12.5	W-I
2731	grassland	grassland	forest	forest	forest	forest	forest	Pinus yunnanensis¡¢Alnus nepalensis¡¢Quercus delavayi	151.6	W-I
2733	grassland	grassland	grassland	grassland	grassland	grassland	forest	Quercus aliena¡¢Quercus kerrii¡¢Quercus variabilis	58.9	W-I
2741	grassland	grassland	forest	forest	forest	forest	forest	Quercus franchetii	92.6	W-I
2747	grassland	grassland	grassland	grassland	forest	forest	forest	Quercus variabilis	72.6	W-I
2755	grassland	grassland	grassland	shrub	forest	forest	forest	Proteaceae f.¡¢Aquifoliaceae f.	45.3	H-I
2756	grassland	grassland	shrub	forest	forest	forest	forest	Quercus schottkyana¡¢Quercus variabilis	17	W-I
2764	grassland	grassland	grassland	shrub	shrub	shrub	shrub	miscellaneous shrub	18.3	W-I
2770	grassland	grassland	grassland	shrub	shrub	shrub	forest	Quercus acutissima	8.9	W-I
2771	grassland	grassland	grassland	grassland	grassland	grassland	grassland		0.9	W-I
2772	grassland	grassland	grassland	forest	grassland	grassland	grassland		4.4	W-I
2773	grassland	forest	forest	forest	forest	forest	forest	Pinus yunnanensis	115.4	W-I
2776	grassland	grassland	forest	shrub	shrub	shrub	shrub	Pistacia weinmanniifolia	11.6	W-I
2780	grassland	grassland	grassland	grassland	grassland	grassland	grassland		0	W-I
2788	grassland	grassland	grassland	grassland	grassland	grassland	grassland		0.2	H-IV
2793	grassland	shrub	shrub	shrub	shrub	shrub	shrub	Formanodendron doichangensis	10.8	H-IV
2796	grassland	grassland	forest	forest	forest	forest	forest	Toxicodendron delavayi	52.8	H-IV
2801	grassland	grassland	forest	forest	forest	forest	forest	Betula alnoides¡¢Syzygium forrestii	61.3	H-IV
2812	grassland	grassland	shrub	shrub	shrub	shrub	shrub	miscellaneous shrub	1.9	W-III
2824	grassland	grassland	shrub	forest	forest	forest	forest	Pinus yunnanensis¡¢Alnus nepalensis	168.7	W-III
2833	grassland	grassland	grassland	grassland	grassland	grassland	grassland		0.8	W-I
2847	grassland	grassland	grassland	grassland	forest	forest	forest	Pinus yunnanensis	156.5	W-I
2848	grassland	grassland	grassland	grassland	shrub	shrub	shrub	Camellia spp.	5.4	W-I
2849	grassland	grassland	grassland	grassland	grassland	grassland	forest	Juglans spp.	13	W-I
2861	grassland	grassland	grassland	forest	shrub	shrub	shrub	Camellia spp.	0	H-IV
2869	grassland	grassland	grassland	shrub	grassland	grassland	grassland		3	H-IV
2872	grassland	forest	forest	forest	forest	forest	forest	Pinus kesiya var. langbianensis¡¢Schima wallichii¡¢uercus engleriana	177	H-IV
2885	grassland	grassland	grassland	grassland	grassland	grassland	grassland		2.9	W-I
2889	grassland	grassland	grassland	grassland	grassland	grassland	forest	Quercus schottkyana¡¢Quercus variabilis	29.5	W-I
2890	grassland	grassland	grassland	grassland	grassland	grassland	forest	Alnus nepalensis	36	W-I
2891	grassland	grassland	grassland	grassland	grassland	grassland	grassland		0	W-I
2895	grassland	grassland	grassland	grassland	grassland	forest	forest	Alnus nepalensis	45.7	M-III
2897	grassland	grassland	grassland	grassland	forest	forest	forest	Alnus nepalensis	33.6	W-I
2901	grassland	grassland	grassland	grassland	grassland	grassland	forest	Alnus nepalensis	110.5	W-I
2904	grassland	grassland	grassland	shrub	grassland	grassland	grassland		11.5	W-I
2910	grassland	grassland	grassland	grassland	forest	forest	forest	Betula alnoides	131.4	W-I
2911	grassland	forest	forest	grassland	grassland	grassland	forest	Cunninghamia lanceolata	15.4	W-I
2941	grassland	grassland	grassland	grassland	forest	forest	forest	Fagus longipetiolata	57.2	W-I
2949	grassland	grassland	grassland	shrub	shrub	forest	forest	Quercus schottkyana¡¢Quercus aliena	49.3	W-I
2950	grassland	grassland	grassland	grassland	grassland	forest	forest	Quercus acutissima	93.3	W-I
2956	grassland	grassland	forest	forest	grassland	grassland	forest	Cunninghamia lanceolata	36.7	W-I
2958	grassland	grassland	grassland	grassland	grassland	grassland	grassland		0	W-I
2959	grassland	grassland	grassland	grassland	grassland	grassland	forest	Quercus variabilis	11.9	W-I
2968	grassland	grassland	grassland	grassland	forest	forest	forest	Quercus variabilis	96.9	W-I
2969	grassland	grassland	grassland	grassland	grassland	grassland	forest	Quercus schottkyana¡¢Quercus kerrii	66.8	W-I
2970	grassland	grassland	grassland	grassland	grassland	grassland	grassland		14.1	W-I
2995	grassland	grassland	forest	forest	shrub	shrub	shrub	Camellia spp.	87.3	W-I
2996	grassland	grassland	grassland	grassland	grassland	shrub	shrub	Camellia reticulata	3.7	W-I
2998	grassland	grassland	forest	forest	forest	forest	forest	Quercus kerrii¡¢Quercus aliena var. acuteserrata	145	W-I
3002	grassland	grassland	forest	forest	forest	forest	grassland		28.4	W-I
3003	grassland	grassland	grassland	grassland	forest	forest	forest	Alnus nepalensis	36	W-I
3004	grassland	grassland	shrub	shrub	grassland	forest	forest	Fagaceae f.	34.5	W-I
3006	grassland	grassland	forest	forest	grassland	forest	grassland		0	H-I
3009	grassland	grassland	grassland	grassland	forest	forest	forest	Lithocarpus variolosus¡¢Quercus franchetii	62.4	W-I
3016	grassland	grassland	grassland	grassland	grassland	grassland	grassland		0	H-I
3021	grassland	grassland	grassland	forest	forest	forest	forest	Betulaceae f.¡¢Euphorbiaceae f.¡¢Anacardiaceae f.¡¢	131.3	H-I
3022	grassland	grassland	grassland	grassland	grassland	forest	forest	Pinus kesiya var. langbianensis¡¢Schima wallichii¡¢uercus engleriana	36	H-I
3026	grassland	grassland	grassland	grassland	forest	forest	forest	Macaranga spp.¡¢Canarium spp.	34.8	H-I
3033	grassland	grassland	forest	forest	grassland	forest	forest	Cunninghamia lanceolata	142.1	H-I
3034	grassland	grassland	forest	forest	forest	forest	forest	Quercus aliena¡¢Quercus aliena var. acuteserrata	73.1	W-I
3035	grassland	grassland	forest	forest	shrub	shrub	shrub	Camellia spp.	0	H-I
3038	grassland	grassland	forest	forest	forest	forest	forest	Choerospondias axillaris¡¢Neolamarckia cadamba	0.8	H-I
3048	grassland	grassland	grassland	shrub	shrub	shrub	forest	Macaranga spp.¡¢Toona spp.¡¢Terminalia spp.	57.7	H-I
3051	grassland	grassland	grassland	shrub	forest	forest	forest	Meliaceae f.¡¢Sapindaceae f.¡¢Lauraceae f.	16.4	H-I
3053	grassland	forest	forest	forest	forest	grassland	grassland		0	H-I
3054	grassland	grassland	shrub	shrub	forest	grassland	grassland		0.3	H-I
3055	grassland	grassland	forest	forest	forest	forest	forest	Lauraceae f.¡¢Betulaceae f.¡¢Euphorbiaceae f.¡¢Moraceae f.	83	H-I
3056	grassland	grassland	forest	forest	forest	forest	grassland		2	H-I
3057	grassland	grassland	forest	forest	forest	grassland	forest	Moraceae f.¡¢Pometia spp.¡¢Croton spp.	10.6	H-I
3059	grassland	grassland	grassland	grassland	grassland	grassland	forest	Dipterocarpaceae f.	41.4	H-I
3065	grassland	grassland	forest	forest	forest	grassland	forest	Pinus kesiya var. langbianensis¡¢Schima wallichii	35.4	H-I
3067	grassland	grassland	grassland	forest	forest	grassland	forest	Quercus schottkyana	31.8	H-I
3069	grassland	grassland	grassland	grassland	grassland	grassland	grassland		1.2	H-I
3074	grassland	grassland	grassland	grassland	grassland	grassland	grassland		0	H-I
3075	grassland	grassland	grassland	forest	forest	grassland	forest	Cunninghamia lanceolata	8.1	H-I
3078	grassland	grassland	grassland	forest	forest	forest	forest	Theaceae f.¡¢Pometia spp.¡¢Croton spp.	53.9	H-I
3080	grassland	grassland	grassland	grassland	grassland	forest	forest	Pometia spp.¡¢Glochidion spp.¡¢	119.9	H-I
3081	grassland	grassland	grassland	forest	forest	forest	forest	Cyclobalanopsis spp.¡¢Castanopsis spp.	121.9	H-I
3086	grassland	grassland	grassland	grassland	grassland	grassland	forest	Juglans spp.	1.2	H-I
3088	grassland	grassland	grassland	grassland	grassland	grassland	shrub	Rubiaceae f.	0.8	H-I
3092	grassland	grassland	grassland	grassland	grassland	grassland	forest	Cunninghamia lanceolata	41.1	H-I
3100	grassland	grassland	forest	forest	forest	forest	forest	Pinus kesiya var. langbianensis¡¢Betula alnoides¡¢Alnus nepalensis	108.9	H-I
3105	grassland	grassland	grassland	grassland	grassland	grassland	grassland		0	H-I
3122	grassland	grassland	shrub	shrub	forest	forest	shrub	Buddleja macrostachya	77.4	W-III
3124	grassland	grassland	forest	grassland	shrub	shrub	shrub	Camellia spp.	56.2	W-I
3127	grassland	grassland	grassland	forest	forest	forest	forest	Cryptocarya yunnanensis	335.3	W-III
3136	grassland	grassland	grassland	grassland	shrub	shrub	shrub	Camellia spp.	9.3	W-III
3139	grassland	grassland	forest	forest	forest	forest	forest	Fagus longipetiolata¡¢Quercus franchetii	138.5	W-I
3141	grassland	grassland	grassland	shrub	shrub	shrub	shrub	Camellia spp.	10.2	W-I
3142	grassland	grassland	grassland	shrub	shrub	shrub	shrub	miscellaneous shrub	0	W-I
3144	grassland	grassland	grassland	grassland	grassland	grassland	forest	Quercus aliena¡¢Quercus acutissima	30.9	W-I
3148	grassland	forest	shrub	forest	shrub	shrub	shrub	Camellia spp.	0.1	W-I
3151	grassland	grassland	grassland	grassland	forest	forest	forest	Pinus yunnanensis¡¢Alnus nepalensis¡¢Quercus delavayi	8.2	W-I
3159	grassland	grassland	grassland	grassland	grassland	grassland	grassland		0	W-I
3162	grassland	grassland	grassland	shrub	forest	forest	forest	Pinus kesiya var. langbianensis¡¢Betula alnoides	67	H-IV
3173	grassland	grassland	grassland	grassland	grassland	grassland	forest	Juglans regia	35.8	W-I
3178	grassland	grassland	grassland	grassland	grassland	grassland	shrub	Prinsepia utilis	17	W-I
3182	grassland	grassland	grassland	grassland	grassland	grassland	shrub	Camellia spp.	2.7	W-I
3183	grassland	grassland	forest	forest	forest	forest	shrub	miscellaneous shrub	72.2	W-I
3197	grassland	grassland	grassland	forest	shrub	shrub	shrub	miscellaneous shrub	2.7	W-III
3199	grassland	grassland	grassland	grassland	grassland	grassland	shrub	miscellaneous shrub	2.6	W-I
3212	grassland	grassland	grassland	grassland	grassland	grassland	grassland		0	W-III
3216	grassland	grassland	forest	forest	forest	forest	forest	Juglans spp.	30.2	W-I
3220	grassland	grassland	grassland	grassland	shrub	shrub	shrub	Camellia spp.	3.6	W-I
3223	grassland	grassland	forest	forest	shrub	shrub	shrub	Camellia spp.	4.6	W-I
3224	grassland	grassland	grassland	grassland	grassland	forest	forest	Juglans spp.	8.7	W-I
3233	grassland	grassland	grassland	grassland	grassland	grassland	grassland		0	W-I
3240	grassland	grassland	grassland	forest	shrub	shrub	shrub	Camellia spp.	0	W-I
3248	grassland	grassland	grassland	grassland	forest	forest	forest	Pinus yunnanensis¡¢Keteleeria evelyniana	89.7	W-I
3259	grassland	grassland	grassland	grassland	grassland	grassland	forest	Schima wallichii	12.6	W-I
3271	grassland	grassland	grassland	grassland	grassland	grassland	grassland		0	H-IV
3295	grassland	grassland	grassland	grassland	grassland	grassland	grassland		0.5	W-I
3305	grassland	grassland	grassland	grassland	grassland	grassland	grassland		0	W-I
3306	grassland	grassland	grassland	shrub	shrub	shrub	shrub	miscellaneous shrub	1.3	W-I
3314	grassland	grassland	grassland	grassland	grassland	grassland	grassland		12.6	H-IV
3316	grassland	grassland	shrub	shrub	shrub	shrub	shrub	Rhodomyrtus tomentosa	35.3	W-I
3320	grassland	grassland	grassland	grassland	grassland	forest	forest	Croton crassifolius	16.3	H-IV
3327	grassland	grassland	grassland	grassland	grassland	grassland	grassland		0	H-IV
3328	grassland	forest	forest	forest	forest	forest	forest	Pinus yunnanensis	210.5	H-IV
3332	grassland	forest	forest	forest	forest	forest	forest	Machilus robusta¡¢Betula alnoides¡¢Syzygium forrestii	124.2	H-IV
3338	grassland	forest	forest	forest	forest	forest	forest	Quercus aliena var. acuteserrata	138.7	W-I
3339	grassland	forest	forest	forest	forest	forest	forest	Lithocarpus megalophyllus	166.6	H-IV
3347	grassland	forest	forest	forest	forest	forest	forest	Lithocarpus megalophyllus	152.1	H-IV
3350	grassland	forest	forest	forest	forest	forest	forest	Machilus robusta¡¢Betula alnoides¡¢Lithocarpus polystachyus¡¢¡¢Lindera latifolia	187.7	H-IV
3354	grassland	forest	forest	forest	forest	forest	forest	Quercus schottkyana¡¢Quercus aliena	109.1	W-I
3357	grassland	grassland	forest	forest	forest	forest	forest	Machilus yunnanensis¡¢Pittosporum podocarpum	23.4	H-IV
3360	grassland	grassland	grassland	forest	forest	forest	forest	Lithocarpus truncatus	130.7	W-I
3374	grassland	grassland	shrub	shrub	shrub	forest	forest	Quercus franchetii	27.6	W-I
3376	grassland	grassland	shrub	shrub	shrub	shrub	shrub	miscellaneous shrub	15.3	W-I
3381	grassland	grassland	shrub	shrub	shrub	forest	forest	Quercus aliena	53	W-I
3382	grassland	grassland	grassland	grassland	grassland	grassland	grassland		0.9	W-I
3383	grassland	grassland	grassland	grassland	grassland	grassland	grassland		0	W-I
3389	grassland	forest	forest	forest	forest	forest	forest	Lithocarpus variolosus	68.1	W-I
3396	grassland	grassland	grassland	grassland	grassland	forest	forest	Croton crassifolius	63.3	H-IV
3404	grassland	grassland	grassland	shrub	shrub	shrub	shrub	miscellaneous shrub	49.7	H-IV
3407	grassland	grassland	forest	shrub	grassland	forest	forest	Lasiococca comberi var. pseudoverticillata	47.5	H-IV
3411	grassland	grassland	shrub	forest	forest	forest	forest	Schima wallichii¡¢Betula alnoides¡¢Syzygium forrestii	168	H-IV
3412	grassland	forest	forest	forest	forest	forest	forest	Engelhardia spicata var. integra¡¢Syzygium forrestii	307	H-IV
3415	grassland	grassland	grassland	grassland	grassland	grassland	forest	Cunninghamia lanceolata	10.4	W-I
3416	grassland	grassland	grassland	shrub	shrub	shrub	shrub	miscellaneous shrub	134.7	W-I
3417	grassland	grassland	grassland	grassland	grassland	grassland	forest	Alnus nepalensis	141.2	W-I
3424	grassland	grassland	grassland	shrub	grassland	forest	forest	Lasiococca comberi var. pseudoverticillata	91.4	H-IV
3432	grassland	grassland	forest	forest	forest	grassland	forest	Quercus aliena	67.6	W-I
3435	grassland	grassland	grassland	grassland	grassland	grassland	forest	Michelia coriacea	14.4	H-IV
3436	grassland	grassland	grassland	grassland	grassland	grassland	shrub	miscellaneous shrub	18.6	H-IV
3445	grassland	grassland	grassland	shrub	shrub	forest	forest	Theaceae f.¡¢Acer spp.	105.6	H-I
3450	grassland	grassland	grassland	forest	forest	forest	forest	Quercus variabilis	62.3	W-I
3453	grassland	grassland	grassland	grassland	grassland	grassland	forest	Alnus nepalensis	31.6	W-I
3460	grassland	grassland	grassland	grassland	grassland	forest	forest	Eucalyptus spp.	0	W-I
3461	grassland	forest	forest	forest	forest	forest	forest	Pinus yunnanensis	54.2	W-I
3463	grassland	forest	forest	forest	forest	forest	forest	Pinus yunnanensis	314.8	W-I
3465	grassland	grassland	grassland	grassland	grassland	grassland	grassland		0	W-I
3466	grassland	grassland	grassland	grassland	grassland	grassland	grassland		13.6	W-I
3467	grassland	forest	forest	forest	forest	forest	forest	Pinus yunnanensis	15.9	W-I
3470	grassland	forest	forest	forest	forest	forest	forest	Castanopsis fleuryi	190.4	W-I
3475	grassland	grassland	forest	forest	forest	forest	shrub	Eucalyptus spp.	0	W-I
3476	grassland	grassland	grassland	shrub	shrub	forest	forest	Pinus yunnanensis¡¢Alnus nepalensis¡¢Quercus delavayi	58	W-I
3482	grassland	grassland	grassland	shrub	forest	forest	forest	Quercus schottkyana	57	W-I
3485	grassland	grassland	forest	forest	forest	forest	forest	Alnus nepalensis	209	W-I
3489	grassland	grassland	shrub	shrub	shrub	shrub	forest	Quercus variabilis	64.6	W-I
3491	grassland	grassland	grassland	grassland	grassland	grassland	grassland		31.4	W-I
3497	grassland	grassland	forest	forest	forest	forest	forest	Pinus yunnanensis¡¢Quercus delavayi	143.9	W-I
3499	grassland	grassland	grassland	grassland	grassland	grassland	forest	Pinus kesiya var. langbianensis¡¢Betula alnoides	77.9	H-IV
3501	grassland	grassland	grassland	grassland	grassland	grassland	forest	Pinus yunnanensis¡¢Quercus delavayi	13.1	W-I
3503	grassland	grassland	forest	forest	forest	forest	forest	Pinus yunnanensis¡¢Alnus nepalensis	96.5	W-I
3506	grassland	grassland	grassland	shrub	shrub	shrub	forest	Schima wallichii	15	W-I
3508	grassland	grassland	grassland	grassland	forest	forest	forest	Pinus armandii	144.7	W-I
3512	grassland	grassland	forest	forest	forest	forest	forest	Machilus robusta¡¢Engelhardia spicata var. integra¡¢Lithocarpus polystachyus¡¢Lindera latifolia	270.4	H-IV
3513	grassland	grassland	forest	forest	forest	forest	forest	Pinus yunnanensis	52.2	H-IV
3523	grassland	grassland	forest	forest	forest	forest	forest	Engelhardia spicata var. integra¡¢Syzygium forrestii	108.3	H-IV
3530	grassland	grassland	forest	forest	forest	forest	forest	Aporosa villosa	34.6	H-IV
3531	grassland	forest	forest	forest	forest	forest	forest	Itoa orientalis¡¢Rhus chinensis¡¢Schima wallichii¡¢Engelhardia spicata var. integra¡¢Lithocarpus polystachyus	266.4	H-IV
3537	grassland	grassland	grassland	forest	forest	forest	forest	Machilus robusta¡¢Schima wallichii¡¢Engelhardia spicata var. integra¡¢Lithocarpus polystachyus¡¢Lindera latifolia	235.7	H-IV
3542	grassland	grassland	forest	grassland	grassland	forest	forest	Pinus kesiya var. langbianensis¡¢Alnus nepalensis¡¢Schima wallichii	45.9	H-IV
3543	grassland	forest	forest	forest	forest	forest	forest	Phoebe puwenensis	263.8	H-IV
3547	grassland	grassland	grassland	forest	forest	forest	forest	Pinus kesiya var. langbianensis¡¢Alnus nepalensis¡¢Schima wallichii	139	H-IV
3548	grassland	grassland	grassland	forest	forest	forest	forest	Eriolaena spectabilis	93.2	H-IV
3550	grassland	forest	forest	grassland	grassland	forest	forest	Ostodes katharinae	15.4	H-I
3551	grassland	forest	forest	forest	shrub	shrub	shrub	Camellia spp.	1.3	H-I
3553	grassland	grassland	grassland	forest	grassland	forest	grassland		0	H-I
3562	grassland	grassland	grassland	grassland	forest	forest	forest	Ficus spp.	66	H-I
3569	grassland	forest	forest	forest	forest	forest	forest	Theaceae f.¡¢Euphorbiaceae f.¡¢Phyllanthaceae f.	137.3	H-I
3570	grassland	grassland	grassland	forest	grassland	grassland	forest	Ficus spp.	55.6	H-I
3573	grassland	grassland	forest	forest	grassland	grassland	grassland		5.4	H-I
3575	grassland	forest	forest	forest	forest	forest	forest	Theaceae f.¡¢Pometia spp.¡¢Ficus spp.	135.3	H-I
3580	grassland	grassland	grassland	grassland	grassland	grassland	grassland		8.8	H-I
3584	grassland	grassland	grassland	grassland	grassland	forest	forest	Malvaceae f.¡¢Phyllanthaceae f.	52.6	H-I
3588	grassland	grassland	grassland	grassland	grassland	forest	forest	Macaranga spp.Glochidion spp.¡¢	82.8	H-I
3591	grassland	forest	forest	forest	forest	forest	forest	Pinus kesiya var. langbianensis¡¢Alnus nepalensis	81.3	H-I
3593	grassland	grassland	grassland	forest	shrub	shrub	shrub	Camellia spp.	79.6	H-I
3595	grassland	grassland	forest	forest	forest	forest	forest	Cunninghamia lanceolata	13.2	H-I
3597	grassland	forest	forest	grassland	forest	forest	forest	Carpinus spp.	77.7	H-I
3600	grassland	forest	forest	forest	grassland	forest	forest	Carpinus spp.Glochidion spp.¡¢	36	H-I
3601	grassland	grassland	grassland	grassland	grassland	shrub	shrub	Camellia spp.	0.1	H-I
3612	grassland	grassland	grassland	grassland	grassland	grassland	forest	Cunninghamia lanceolata	29.5	W-III
3615	grassland	grassland	forest	forest	forest	forest	forest	Quercus aliena¡¢Lithocarpus glaber	192	W-III
3624	grassland	forest	forest	forest	forest	forest	forest	Lithocarpus glaber	119.8	W-III
3649	grassland	grassland	grassland	grassland	grassland	grassland	grassland		66.1	W-III
3725	grassland	grassland	forest	forest	forest	forest	forest	Pinus yunnanensis¡¢Alnus nepalensis	124.4	W-I
3754	grassland	grassland	grassland	grassland	grassland	grassland	forest	Pinus kesiya var. langbianensis	46.8	W-I
3758	grassland	grassland	shrub	forest	forest	forest	forest	Quercus aliena	162.1	W-I
3773	grassland	grassland	grassland	shrub	shrub	grassland	forest	Pinus kesiya var. langbianensis	57.8	W-I
3777	grassland	grassland	grassland	grassland	grassland	grassland	forest	Quercus aliena var. acuteserrata	42.8	W-I
3787	grassland	grassland	forest	forest	forest	forest	forest	Pinus yunnanensis¡¢Alnus nepalensis¡¢Quercus delavayi	30.4	W-I
3796	grassland	grassland	grassland	grassland	grassland	grassland	grassland		14.2	H-IV
3800	grassland	grassland	forest	forest	forest	forest	forest	Pinus kesiya var. langbianensis	67.1	H-IV
3810	grassland	forest	forest	forest	shrub	shrub	shrub	Camellia spp.	24.1	H-IV
3813	grassland	grassland	grassland	forest	grassland	grassland	grassland		0	H-IV
3835	grassland	grassland	grassland	forest	forest	forest	forest	Heptapleurum chinense¡¢Rhus chinensis	47.3	H-IV
3838	grassland	grassland	grassland	grassland	forest	forest	forest	Pinus kesiya var. langbianensis	56	H-IV
3853	grassland	grassland	grassland	grassland	grassland	grassland	grassland		1.7	H-IV
3856	grassland	grassland	grassland	grassland	grassland	grassland	grassland		0	H-IV
3879	grassland	grassland	grassland	grassland	forest	forest	forest	Eriolaena spectabilis	60.6	H-IV
3886	grassland	grassland	grassland	grassland	grassland	grassland	forest	Pinus kesiya var. langbianensis	106.7	H-IV
3895	grassland	grassland	grassland	forest	forest	forest	forest	Dendrocalamus brandisii	4.8	H-IV
3902	grassland	grassland	grassland	grassland	grassland	forest	forest	Mallotus nepalensis	29	H-IV
3927	grassland	grassland	grassland	grassland	grassland	grassland	forest	Aporosa villosa	17.9	H-IV
3939	grassland	grassland	forest	forest	forest	forest	forest	Heptapleurum chinense¡¢Pittosporum podocarpum	44.8	H-IV
3943	grassland	grassland	shrub	forest	forest	forest	forest	Betulaster spp.	93.7	H-I
3947	grassland	shrub	shrub	shrub	shrub	shrub	shrub	Eurya yunnanensis	3.3	H-I
3955	grassland	grassland	grassland	grassland	grassland	grassland	forest	Dalbergia spp.¡¢Acer spp.	18.8	H-I
3961	grassland	shrub	grassland	grassland	grassland	grassland	forest	Ficus spp.¡¢Osbeckia spp.	48.5	H-I
3963	grassland	grassland	grassland	grassland	grassland	grassland	shrub	Viburnum cylindricum	4.4	H-I
3965	grassland	grassland	grassland	grassland	grassland	forest	forest	Betulaster spp.¡¢Osbeckia spp.	94.1	H-I
3966	grassland	grassland	grassland	grassland	grassland	grassland	shrub	Eurya emarginata	3.7	H-I
3969	grassland	grassland	grassland	grassland	forest	forest	forest	Betula spp.	74.9	H-I
3974	grassland	grassland	grassland	grassland	grassland	forest	forest	Pinus kesiya var. langbianensis	38.6	H-I
3977	grassland	grassland	grassland	grassland	forest	forest	forest	Eucalyptus spp.	136.9	H-IV
3978	grassland	grassland	grassland	grassland	grassland	grassland	forest	Acer spp.	15.7	H-I
3981	grassland	grassland	grassland	grassland	forest	forest	forest	Theaceae f.¡¢Malvaceae f.	56.3	H-I
3986	grassland	grassland	shrub	forest	grassland	forest	forest	Pinus kesiya var. langbianensis¡¢uercus engleriana	39.6	H-IV
3991	grassland	shrub	shrub	forest	forest	forest	forest	Theaceae f.¡¢Osbeckia spp.	103.9	H-I
4010	grassland	grassland	grassland	grassland	grassland	grassland	forest	Michelia coriacea	60.8	H-IV
4015	grassland	grassland	grassland	forest	forest	forest	forest	Ficus spp.¡¢Glochidion spp.¡¢	91.7	H-I
4019	grassland	grassland	shrub	shrub	shrub	forest	forest	Theaceae f.¡¢Macaranga spp.	54.1	H-I
4026	grassland	grassland	grassland	grassland	grassland	forest	forest	Betula alnoides	19.9	H-I
4027	grassland	grassland	grassland	grassland	grassland	grassland	grassland		29.3	H-I
4029	grassland	grassland	grassland	forest	forest	forest	forest	Cunninghamia lanceolata	143.2	H-I
4035	grassland	grassland	grassland	grassland	grassland	grassland	shrub	miscellaneous shrub	0	H-IV
4047	grassland	grassland	grassland	grassland	grassland	grassland	forest	Pinus kesiya var. langbianensis	34.6	H-IV
4061	grassland	grassland	forest	forest	forest	forest	forest	Hopea spp.¡¢Macaranga spp.	173.1	H-I
4062	grassland	grassland	forest	forest	forest	forest	forest	Ficus spp.¡¢Osbeckia spp.	69.7	H-I
4066	grassland	grassland	grassland	grassland	grassland	shrub	shrub	Camellia spp.	0	H-IV
4069	grassland	grassland	grassland	forest	forest	forest	forest	Pinus kesiya var. langbianensis¡¢uercus engleriana¡¢Schima wallichii	156.7	H-I
4074	grassland	grassland	grassland	grassland	grassland	forest	forest	Dalbergia spp.	30	H-I
4081	grassland	forest	forest	forest	forest	forest	forest	Theaceae f.¡¢Acer spp.	157.9	H-I
4096	grassland	grassland	forest	forest	forest	forest	forest	Pinus kesiya var. langbianensis¡¢uercus engleriana	87.1	H-IV
4097	grassland	grassland	shrub	forest	forest	forest	forest	Eucalyptus maidenii	146.7	H-IV
4098	grassland	grassland	grassland	grassland	grassland	grassland	grassland		2.8	H-IV
4099	grassland	grassland	grassland	grassland	shrub	shrub	shrub	Camellia spp.	10.1	H-IV
4106	grassland	forest	forest	forest	forest	forest	forest	Eriolaena spectabilis¡¢Syzygium forrestii¡¢Prunus obtusata	165.5	H-IV
4107	grassland	grassland	forest	forest	forest	forest	forest	Ficus spp.¡¢Osbeckia spp.	112.4	H-I
4108	grassland	grassland	grassland	forest	forest	forest	forest	Acer spp.¡¢Osbeckia spp.	89.3	H-I
4110	grassland	grassland	grassland	shrub	shrub	forest	forest	Theaceae f.¡¢Phyllanthaceae f.	53	H-I
4112	grassland	grassland	forest	forest	forest	forest	grassland		0	H-I
4113	grassland	grassland	grassland	grassland	grassland	grassland	forest	Alnus nepalensis	76	H-I
4114	grassland	grassland	grassland	grassland	forest	forest	forest	Eucalyptus spp.	123.9	H-I
4115	grassland	grassland	grassland	grassland	grassland	grassland	forest	Ficus spp.¡¢Glochidion spp.¡¢	50.6	H-I
4116	grassland	grassland	grassland	grassland	grassland	grassland	forest	Alnus nepalensis	51.7	H-I
4118	grassland	grassland	grassland	grassland	grassland	grassland	grassland		1.6	H-I
4126	grassland	grassland	grassland	grassland	grassland	grassland	forest	Theaceae f.¡¢Malvaceae f.	23.2	H-I
4130	grassland	grassland	grassland	grassland	grassland	grassland	shrub	Cyclobalanopsis spp.	0	H-I
4131	grassland	grassland	grassland	grassland	grassland	forest	forest	Albizia kalkora	44.7	H-I
4137	grassland	grassland	grassland	grassland	grassland	grassland	forest	Theaceae f.¡¢Callicarpa spp.	9.7	H-I
4138	grassland	grassland	grassland	forest	forest	forest	forest	Croton crassifolius	108.9	H-I
4140	grassland	shrub	forest	shrub	forest	forest	forest	Betula spp.¡¢Phyllanthus spp.¡¢	71.5	H-I
4142	grassland	grassland	grassland	grassland	forest	forest	forest	Ficus oligodon	75.8	H-I
4144	grassland	grassland	forest	forest	forest	forest	forest	Ficus spp.¡¢Phyllanthus spp.¡¢	90.2	H-I
4149	grassland	grassland	forest	forest	forest	forest	forest	Theaceae f.¡¢Malvaceae f.	150.3	H-I
4158	grassland	grassland	grassland	grassland	forest	forest	forest	Eucalyptus spp.	138.4	H-I
4160	grassland	grassland	forest	forest	forest	forest	forest	Pinus kesiya var. langbianensis¡¢uercus engleriana	78.8	H-I
4174	grassland	grassland	forest	forest	grassland	shrub	shrub	Rubiaceae f.	0	H-I
4180	grassland	grassland	grassland	grassland	grassland	grassland	forest	Juglans regia	7.3	W-I
4192	grassland	grassland	grassland	forest	forest	forest	forest	Pinus kesiya var. langbianensis	40.2	H-IV
4220	grassland	forest	forest	forest	forest	forest	forest	Pinus kesiya var. langbianensis	115.7	H-IV
4227	grassland	forest	forest	forest	shrub	shrub	forest	Aporosa villosa	27.2	H-IV
4230	grassland	grassland	forest	forest	forest	forest	forest	Pinus kesiya var. langbianensis	184.7	H-IV
4231	grassland	grassland	grassland	forest	forest	forest	forest	Pinus kesiya var. langbianensis¡¢Quercus salicina	86.5	H-IV
4234	grassland	grassland	grassland	grassland	shrub	shrub	shrub	Camellia spp.	0	H-IV
4240	grassland	grassland	forest	forest	forest	forest	forest	Heptapleurum chinense¡¢Pittosporum podocarpum¡¢Mallotus nepalensis¡¢Schima wallichii¡¢Lithocarpus polystachyus¡¢Turpinia cochinchinensis	141.9	H-IV
4253	grassland	forest	forest	forest	forest	forest	forest	Pinus kesiya var. langbianensis	177.6	H-IV
4270	grassland	forest	forest	forest	forest	forest	forest	Cyclobalanopsis spp.¡¢Castanopsis spp.	85	H-I
4280	grassland	grassland	grassland	grassland	grassland	grassland	grassland		4.2	H-I
4281	grassland	grassland	forest	forest	forest	forest	forest	Pinus kesiya var. langbianensis	2.9	H-I
4290	grassland	grassland	grassland	forest	forest	forest	forest	Paulownia spp.	34	H-I
4321	grassland	grassland	grassland	grassland	shrub	shrub	shrub	Camellia spp.	0.2	H-IV
4343	grassland	grassland	grassland	grassland	forest	forest	forest	Pinus kesiya var. langbianensis	19.8	H-IV
4348	grassland	grassland	grassland	grassland	grassland	grassland	grassland		92.2	H-IV
4356	grassland	grassland	grassland	forest	forest	forest	forest	Picrasma quassioides¡¢Glochidion lanceolarium¡¢Ostodes katharinae	137.3	H-IV
4362	grassland	grassland	forest	forest	forest	forest	forest	Mallotus nepalensis¡¢Glochidion lanceolarium¡¢Helicia shweliensis	171.1	H-IV
4364	grassland	forest	forest	grassland	shrub	shrub	shrub	Camellia spp.	0	H-IV
4366	grassland	grassland	grassland	forest	forest	shrub	shrub	Camellia spp.	0	H-IV
4368	grassland	forest	forest	forest	forest	grassland	forest	Carpinus spp.¡¢Osbeckia spp.	23.4	H-I
4392	grassland	grassland	forest	forest	forest	forest	forest	Pinus kesiya var. langbianensis¡¢Quercus jenseniana	187.7	H-IV
4394	grassland	forest	forest	forest	forest	forest	forest	Pinus kesiya var. langbianensis¡¢Quercus jenseniana	62.2	H-IV
4410	grassland	grassland	grassland	forest	forest	forest	forest	Dimocarpus spp.¡¢Osbeckia spp.	147.8	H-I
4411	grassland	grassland	grassland	forest	grassland	forest	forest	Ostodes katharinae	19	H-I
4412	grassland	grassland	forest	forest	forest	forest	forest	Rhus chinensis¡¢Anneslea fragrans	31.1	H-IV
4428	grassland	forest	forest	forest	forest	forest	forest	Malvaceae f.¡¢Osbeckia spp.	125.2	H-I
4433	grassland	shrub	shrub	shrub	forest	forest	forest	Heptapleurum chinense¡¢Elaeocarpus decipiens¡¢Prunus obtusata	122.8	H-IV
4445	grassland	forest	forest	forest	shrub	shrub	shrub	Rubiaceae f.	0	H-I
4455	grassland	grassland	grassland	grassland	forest	forest	forest	Theaceae f.¡¢Acer spp.¡¢Phyllanthus spp.¡¢	82.3	H-I
4457	grassland	grassland	grassland	grassland	forest	forest	forest	Paulownia spp.	45.6	H-I
4464	grassland	grassland	grassland	forest	forest	forest	forest	Dimocarpus spp.¡¢Croton spp.	60.9	H-I
4465	grassland	grassland	grassland	forest	forest	forest	forest	Cunninghamia lanceolata	19.5	H-I
4466	grassland	grassland	grassland	grassland	grassland	forest	forest	Carpinus spp.	58.9	H-I
4473	grassland	grassland	grassland	grassland	grassland	forest	forest	Eucalyptus spp.	162	H-I
4476	grassland	grassland	grassland	forest	forest	forest	forest	Cyclobalanopsis spp.	139.7	H-I
4477	grassland	grassland	grassland	grassland	grassland	forest	forest	Malvaceae f.¡¢Callicarpa spp.	78.7	H-I
4482	grassland	forest	forest	forest	forest	forest	forest	Betula spp.¡¢Dysopsis spp.	177.9	H-I
4483	grassland	grassland	forest	forest	forest	forest	forest	Betulaster spp.	85.4	H-I
4485	grassland	grassland	grassland	forest	forest	forest	grassland		0	H-I
4486	grassland	forest	forest	forest	forest	forest	forest	Ficus spp.	176.3	H-I
4487	grassland	grassland	forest	forest	forest	forest	forest	Betula spp.¡¢Dimocarpus spp.¡¢Ficus spp.	76	H-I
4490	grassland	grassland	grassland	grassland	forest	forest	forest	Lannea coromandelica	64.1	H-I
4499	grassland	grassland	grassland	grassland	grassland	grassland	grassland		0	H-I
4500	grassland	grassland	grassland	grassland	grassland	forest	forest	Cyclobalanopsis spp.	14	H-I
4502	grassland	grassland	grassland	grassland	grassland	forest	forest	Pinus kesiya var. langbianensis	63.4	H-I
4504	grassland	grassland	grassland	grassland	forest	forest	forest	Ficus spp.¡¢Croton spp.¡¢Phyllanthus spp.¡¢	83.5	H-I
4513	grassland	grassland	grassland	grassland	grassland	grassland	grassland		0	H-I
4521	grassland	grassland	forest	forest	grassland	forest	forest	Betula alnoides	23.9	H-I
5952	grassland	grassland	grassland	shrub	shrub	shrub	shrub	miscellaneous shrub	0	W-III
5988	grassland	grassland	grassland	shrub	shrub	shrub	shrub	Osteomeles schwerinae	0.6	W-III
6115	grassland	grassland	grassland	grassland	forest	forest	forest	Lithocarpus megalophyllus¡¢Iteadaphne caudata	41	H-III
6119	grassland	forest	forest	forest	forest	forest	forest	Pinus yunnanensis¡¢Alnus nepalensis	67.9	W-III
6134	grassland	grassland	grassland	grassland	grassland	shrub	shrub	Rhododendron spp.	1.2	W-I
6150	grassland	grassland	grassland	grassland	forest	forest	forest	Dendrocalamus giganteus	2.3	H-III
6154	grassland	forest	forest	forest	forest	forest	forest	Quercus senescens	147.7	W-III
6162	grassland	grassland	forest	forest	forest	forest	forest	Juglans spp.	9.3	H-III
6165	grassland	grassland	grassland	grassland	forest	forest	forest	Lithocarpus megalophyllus¡¢Lithocarpus echinotholus	15.3	H-III
6176	grassland	grassland	shrub	shrub	shrub	shrub	shrub	Rhododendron spp.	21.1	H-III
6182	grassland	grassland	forest	forest	forest	forest	forest	Pinus yunnanensis	22	H-III
6194	grassland	shrub	shrub	forest	forest	forest	forest	Pinus yunnanensis¡¢Alnus nepalensis¡¢Quercus delavayi	142.6	W-I
6199	grassland	shrub	shrub	shrub	shrub	shrub	forest	Quercus schottkyana¡¢Quercus aliena	15.8	W-I
6201	grassland	grassland	grassland	shrub	shrub	shrub	forest	Quercus rex¡¢Ficus cyrtophylla¡¢Schima wallichii	37.6	H-III
6207	grassland	grassland	shrub	shrub	forest	forest	forest	Pinus yunnanensis	18.9	H-III
6208	grassland	grassland	shrub	shrub	shrub	shrub	forest	Lithocarpus dealbatus¡¢Lithocarpus echinotholus¡¢Schima wallichii	16.1	H-III
6209	grassland	grassland	grassland	grassland	grassland	grassland	grassland		18.6	H-III
6223	grassland	grassland	grassland	forest	forest	forest	forest	Quercus aliena	16.8	W-I
6232	grassland	grassland	grassland	grassland	forest	forest	shrub	Lithocarpus dealbatus	6.7	W-I
6234	grassland	grassland	shrub	shrub	shrub	shrub	grassland		0	W-I
6252	grassland	grassland	forest	forest	forest	forest	forest	Quercus variabilis	172.5	W-I
6567	grassland	forest	forest	forest	forest	forest	forest	Pinus kesiya var. langbianensis	156.2	H-IV
6579	grassland	grassland	grassland	grassland	grassland	grassland	shrub	miscellaneous shrub	1	H-IV
7580	grassland	grassland	grassland	forest	forest	forest	forest	Michelia coriacea¡¢Machilus robusta¡¢Schima wallichii¡¢Lithocarpus polystachyus¡¢Syzygium forrestii	273.7	H-IV
7581	grassland	grassland	grassland	forest	forest	forest	forest	Syzygium fruticosum¡¢Myrsine seguinii¡¢Toxicodendron wallichii var. microcarpum	122.2	H-IV
7594	grassland	grassland	grassland	grassland	grassland	grassland	shrub	Rubiaceae f.	0	H-IV
7600	grassland	grassland	grassland	grassland	forest	forest	forest	Fagaceae f.	0	H-IV
7601	grassland	grassland	grassland	grassland	forest	forest	forest	Itoa orientalis¡¢Glochidion lanceolarium¡¢Lindera latifolia	76.6	H-IV
7604	grassland	grassland	grassland	grassland	grassland	grassland	forest	Mallotus nepalensis¡¢Litsea chinpingensis	54.3	H-IV
7605	grassland	grassland	grassland	grassland	grassland	shrub	shrub	Camellia spp.	10	H-IV
7610	grassland	forest	forest	forest	forest	forest	forest	Mallotus nepalensis¡¢Litsea chinpingensis	40.9	H-IV
7612	grassland	forest	forest	forest	forest	forest	forest	Machilus yunnanensis¡¢Elaeocarpus decipiens¡¢Schima wallichii	166.6	H-IV
7614	grassland	forest	forest	forest	forest	forest	forest	Mallotus nepalensis¡¢Litsea chinpingensis	73.7	H-IV
7615	grassland	grassland	grassland	grassland	grassland	grassland	grassland		29	H-IV
7616	grassland	grassland	grassland	grassland	grassland	grassland	grassland		1.5	H-IV
7629	grassland	grassland	grassland	forest	forest	forest	forest	Syzygium fruticosum¡¢Litsea chinpingensis	40.4	H-IV
7640	grassland	grassland	grassland	forest	forest	forest	grassland		0	H-IV
7643	grassland	grassland	grassland	grassland	grassland	grassland	forest	Carpinus spp.	77.3	H-I
7652	grassland	grassland	grassland	grassland	grassland	grassland	forest	Machilus yunnanensis¡¢Prunus henryi	51.5	H-IV
7655	grassland	grassland	grassland	grassland	grassland	grassland	forest	Theaceae f.¡¢Phyllanthus spp.¡¢	18.1	H-I
7656	grassland	grassland	grassland	forest	forest	forest	forest	Syzygium fruticosum¡¢Anneslea fragrans	167	H-IV
7657	grassland	grassland	grassland	grassland	grassland	grassland	grassland		0	H-IV
7658	grassland	grassland	grassland	grassland	forest	forest	forest	Fargesia spp.	1.2	H-IV
7659	grassland	grassland	grassland	grassland	grassland	grassland	grassland		0	H-IV
7663	grassland	grassland	grassland	grassland	grassland	grassland	grassland		0	H-IV
7670	grassland	grassland	grassland	grassland	grassland	shrub	shrub	Camellia spp.	2.6	H-IV
7672	grassland	grassland	grassland	grassland	grassland	grassland	grassland		0	H-IV
7674	grassland	grassland	grassland	shrub	forest	forest	forest	Michelia baillonii	105.5	H-IV
7679	grassland	grassland	grassland	grassland	grassland	grassland	shrub	Cyclobalanopsis kerrii	5.6	H-IV
7688	grassland	grassland	grassland	grassland	grassland	forest	forest	Schima wallichii¡¢Anneslea fragrans	77.7	H-IV
7691	grassland	grassland	forest	forest	forest	forest	forest	Heptapleurum chinense¡¢Prunus henryi¡¢¡¢Machilus rufipes	181.3	H-IV
7701	grassland	grassland	grassland	grassland	grassland	forest	forest	Cornus controversa	11.6	H-I
7703	grassland	forest	forest	forest	forest	forest	forest	Schima wallichii¡¢¡¢Machilus rufipes¡¢Toxicodendron wallichii var. microcarpum	251.3	H-IV
7708	grassland	forest	forest	forest	forest	forest	forest	Itoa orientalis¡¢Prunus henryi¡¢Anneslea fragrans	147.9	H-IV
7712	grassland	grassland	forest	forest	shrub	shrub	shrub	Camellia spp.	0	H-I
7716	grassland	grassland	shrub	forest	forest	forest	forest	Theaceae f.¡¢Phyllanthus spp.¡¢	43.3	H-I
7718	grassland	forest	forest	forest	grassland	forest	forest	Cratoxylum cochinchinense	9.5	H-IV
7719	grassland	grassland	grassland	forest	forest	forest	forest	Betula alnoides¡¢Litsea chinpingensis¡¢Toxicodendron wallichii var. microcarpum	104.1	H-IV
7730	grassland	grassland	shrub	forest	forest	forest	forest	Malvaceae f.	72.3	H-I
7762	grassland	grassland	grassland	grassland	forest	forest	forest	Ostodes katharinae	60.4	H-I
7763	grassland	grassland	grassland	forest	forest	forest	forest	Lasiococca comberi var. pseudoverticillata	51.9	H-IV
7777	grassland	grassland	forest	forest	forest	forest	forest	Schima wallichii¡¢Myrsine seguinii¡¢Litsea chinpingensis	167.5	H-IV
7788	grassland	grassland	shrub	forest	grassland	forest	grassland		0	H-IV
7791	grassland	grassland	grassland	forest	forest	forest	forest	Picrasma quassioides¡¢Myrsine seguinii¡¢Machilus rufipes¡¢Prunus undulata	309.3	H-IV
7798	grassland	grassland	shrub	grassland	forest	forest	forest	Indigofera megaphylla	20.5	H-IV
7818	grassland	grassland	grassland	forest	forest	forest	forest	Machilus rufipes¡¢Prunus undulata¡¢Ostodes katharinae	94.5	H-IV
7835	grassland	grassland	grassland	shrub	grassland	forest	forest	Syzygium szemaoense	32.4	H-I
7839	grassland	grassland	grassland	grassland	grassland	grassland	forest	Dimocarpus spp.¡¢Ficus spp.	66.6	H-I
7840	grassland	grassland	grassland	shrub	grassland	grassland	grassland		0	H-I
7843	grassland	grassland	grassland	grassland	grassland	shrub	shrub	Camellia spp.	11.1	H-I
7844	grassland	grassland	grassland	grassland	grassland	grassland	shrub	Wendlandia uvariifolia	17	H-I
7853	grassland	grassland	grassland	grassland	grassland	grassland	shrub	Glochidion puberum	0	H-I
7859	grassland	grassland	grassland	grassland	grassland	grassland	grassland		0	H-I
7861	grassland	grassland	grassland	grassland	grassland	grassland	grassland		0	H-I
7874	grassland	grassland	grassland	forest	grassland	forest	forest	Bauhinia acuminata	40.2	H-I
7875	grassland	grassland	grassland	grassland	grassland	grassland	grassland		4.9	H-I
7881	grassland	grassland	grassland	forest	forest	forest	forest	Macaranga indica	97.5	H-IV
7884	grassland	grassland	grassland	grassland	grassland	grassland	grassland		10.4	H-I
7888	grassland	grassland	grassland	forest	forest	forest	forest	Engelhardia spicata var. integra¡¢Machilus rufipes	129.8	H-IV
7898	grassland	grassland	grassland	grassland	grassland	grassland	forest	Machilus yunnanensis¡¢Michelia coriacea	12.5	H-IV
7905	grassland	grassland	grassland	grassland	forest	forest	forest	Lasiococca comberi var. pseudoverticillata	26.7	H-I
7906	grassland	grassland	grassland	forest	forest	forest	forest	Ficus oligodon	16.4	H-I
7915	grassland	grassland	grassland	forest	forest	forest	forest	Ficus spp.	188	H-I
7918	grassland	shrub	shrub	forest	forest	forest	forest	Betulaster spp.¡¢Ficus spp.	149.1	H-I
7925	grassland	grassland	grassland	grassland	forest	forest	forest	Phoebe zhennan	74.5	H-IV
7931	grassland	grassland	grassland	grassland	grassland	grassland	grassland		0	H-I
7932	grassland	forest	forest	forest	forest	forest	forest	Schima wallichii¡¢Styrax spp.¡¢Helicia shweliensis	193.8	H-IV
7933	grassland	forest	forest	forest	forest	forest	forest	Drimycarpus racemosus	108	H-IV
7934	grassland	grassland	grassland	grassland	forest	forest	forest	Syzygium szemaoense	53.9	H-IV
7941	grassland	forest	forest	forest	forest	forest	forest	Carpinus spp.¡¢Callicarpa spp.	76.7	H-I
1942	grassland	grassland	grassland	grassland	grassland	grassland	shrub	miscellaneous shrub	2.4	H-II
1947	grassland	grassland	grassland	grassland	grassland	grassland	grassland		0	H-II
1975	grassland	grassland	shrub	shrub	shrub	shrub	forest	Quercus acutissima	7.9	W-III
1977	grassland	grassland	grassland	grassland	grassland	grassland	shrub	miscellaneous shrub	0	W-III
1981	grassland	grassland	grassland	grassland	shrub	shrub	shrub	Dodonaea viscosa	0	H-II
1986	grassland	forest	forest	forest	forest	forest	forest	Pinus yunnanensis¡¢Alnus nepalensis	106.1	W-III
1996	grassland	grassland	grassland	grassland	grassland	grassland	shrub	miscellaneous shrub	0	W-III
2004	grassland	grassland	grassland	grassland	grassland	grassland	forest	Quercus kerrii	47.1	W-III
2035	grassland	grassland	grassland	grassland	grassland	grassland	grassland		9.4	W-III
2050	grassland	grassland	forest	forest	forest	forest	forest	Lithocarpus dealbatus¡¢Quercus variabilis	43.8	W-III
2052	grassland	grassland	grassland	shrub	shrub	shrub	shrub	miscellaneous shrub	0	W-III
2059	grassland	grassland	shrub	shrub	shrub	shrub	shrub	miscellaneous shrub	0	W-III
2065	grassland	grassland	grassland	grassland	grassland	grassland	forest	Pinus armandii	3.2	W-III
2092	grassland	grassland	grassland	grassland	grassland	grassland	grassland		12.9	W-III
2095	grassland	grassland	grassland	grassland	grassland	grassland	shrub	Cyclobalanopsis myrsinifolia	0	W-III
2097	grassland	shrub	shrub	forest	forest	forest	forest	Pinus yunnanensis	8.7	W-III
2102	grassland	grassland	grassland	grassland	grassland	grassland	shrub	miscellaneous shrub	0	W-III
2106	grassland	grassland	grassland	grassland	grassland	grassland	forest	Fagaceae f.	0	W-III
2107	grassland	grassland	grassland	grassland	grassland	forest	forest	Eucalyptus globulus	0.2	W-III
2114	grassland	forest	forest	forest	forest	forest	forest	Pinus yunnanensis¡¢Alnus nepalensis	73.9	W-III
2218	grassland	grassland	grassland	grassland	grassland	grassland	grassland		7.8	W-III
2220	grassland	forest	grassland	forest	forest	forest	forest	Pinus yunnanensis	51	W-III
2232	grassland	forest	forest	forest	forest	forest	forest	Pinus yunnanensis	11.4	W-II
2243	grassland	grassland	grassland	shrub	shrub	shrub	shrub	miscellaneous shrub	0	W-III
4495	grassland	grassland	grassland	forest	forest	forest	forest	Ficus spp.	270.7	H-I
4517	grassland	grassland	grassland	grassland	grassland	grassland	grassland		5.2	H-I
4518	grassland	grassland	grassland	grassland	grassland	grassland	forest	Theaceae f.¡¢Malvaceae f.	12	H-I
4535	grassland	grassland	grassland	grassland	grassland	forest	forest	Quercus engleriana¡¢Quercus sessilifolia	16.7	W-IV
4536	grassland	grassland	grassland	shrub	shrub	forest	forest	lithocarpus hancei¡¢Cyclobalanopsis stewardiana	28.1	W-IV
4537	grassland	grassland	grassland	grassland	forest	forest	forest	lithocarpus hancei¡¢Fagus lucida¡¢Symplocos lucida	35.3	W-IV
4550	grassland	grassland	forest	forest	forest	forest	forest	Quercus engleriana¡¢Cyclobalanopsis stewardiana¡¢Castanopsis platyacantha	57.5	W-IV
4558	grassland	grassland	grassland	shrub	shrub	shrub	shrub	miscellaneous shrub	0	W-IV
4560	grassland	grassland	grassland	grassland	grassland	shrub	shrub	miscellaneous shrub	2.7	W-IV
4571	grassland	grassland	grassland	grassland	grassland	grassland	grassland		0	M-I
4575	grassland	grassland	grassland	grassland	grassland	grassland	shrub	Rosa omeiensis	0	W-IV
4577	grassland	grassland	grassland	grassland	grassland	grassland	grassland		1.9	M-I
4594	grassland	grassland	grassland	grassland	grassland	forest	forest	Robinia pseudoacacia	3.3	M-I
4600	grassland	grassland	grassland	grassland	grassland	grassland	grassland		0	M-I
4608	grassland	grassland	grassland	grassland	grassland	grassland	grassland		0	M-I
4613	grassland	grassland	shrub	shrub	shrub	shrub	shrub	Rhododendron spiciferum	0	W-IV
4616	grassland	grassland	grassland	grassland	grassland	grassland	grassland		0.4	W-IV
4617	grassland	grassland	grassland	grassland	shrub	shrub	shrub	miscellaneous shrub	0	W-IV
4622	grassland	grassland	grassland	grassland	shrub	shrub	forest	Cunninghamia lanceolata	30.1	W-IV
4638	grassland	grassland	shrub	shrub	shrub	shrub	shrub	bamboo shrub	0	M-I
4639	grassland	grassland	forest	forest	forest	forest	forest	Cunninghamia lanceolata	158.2	W-IV
4641	grassland	grassland	shrub	forest	forest	forest	forest	Cyclobalanopsis stewardiana¡¢Castanopsis platyacantha	79	W-IV
4649	grassland	grassland	shrub	shrub	shrub	shrub	forest	Juglans mandshurica	18.6	W-IV
4650	grassland	grassland	grassland	grassland	grassland	grassland	shrub	miscellaneous shrub	10.3	W-IV
4666	grassland	grassland	grassland	grassland	grassland	grassland	shrub	Chimonobambusa tumidissinoda	0.8	W-IV
4689	grassland	grassland	forest	grassland	grassland	grassland	grassland		12.4	W-IV
4698	grassland	grassland	grassland	grassland	grassland	grassland	grassland		0	W-IV
4718	grassland	grassland	grassland	forest	forest	forest	forest	Toxicodendron vernicifluum	36	W-IV
4747	grassland	grassland	grassland	grassland	grassland	grassland	forest	Quercus variabilis	5.1	M-I
4755	grassland	grassland	grassland	grassland	grassland	grassland	forest	Betula spp.	12.9	M-I
4756	grassland	grassland	grassland	grassland	grassland	grassland	grassland		0	M-I
4757	grassland	grassland	grassland	grassland	grassland	grassland	shrub	miscellaneous shrub	2.1	M-I
4762	grassland	grassland	grassland	grassland	grassland	grassland	grassland		0	M-I
4765	grassland	grassland	grassland	grassland	grassland	grassland	shrub	miscellaneous shrub	0	M-I
4781	grassland	grassland	grassland	shrub	shrub	shrub	shrub	miscellaneous shrub	0	W-IV
4788	grassland	grassland	grassland	grassland	shrub	shrub	shrub	Rosa omeiensis	0	M-I
4794	grassland	grassland	grassland	grassland	grassland	grassland	grassland		0	M-I
4797	grassland	grassland	grassland	shrub	shrub	forest	forest	Castanopsis platyacantha¡¢Fagus lucida	29.7	W-IV
4827	grassland	grassland	grassland	shrub	shrub	shrub	shrub	bamboo shrub	0	M-I
4834	grassland	grassland	shrub	shrub	shrub	shrub	shrub	miscellaneous shrub	12.1	M-I
4839	grassland	grassland	grassland	shrub	shrub	shrub	shrub	miscellaneous shrub	0	M-I
4845	grassland	grassland	shrub	shrub	grassland	grassland	shrub	Rhododendron spp.	0	M-I
4848	grassland	forest	forest	forest	forest	forest	forest	Pinus armandii	55.2	M-I
4850	grassland	shrub	shrub	shrub	shrub	shrub	forest	Quercus semecarpifolia¡¢Quercus pannosa	25.4	M-I
4851	grassland	grassland	grassland	grassland	grassland	grassland	grassland		0	M-I
4852	grassland	grassland	grassland	grassland	grassland	grassland	grassland		0	W-II
4853	grassland	grassland	grassland	grassland	grassland	grassland	grassland		7.3	M-I
4854	grassland	grassland	grassland	grassland	grassland	grassland	grassland		0	M-I
4864	grassland	grassland	grassland	grassland	grassland	grassland	grassland		2.6	W-II
4865	grassland	grassland	grassland	grassland	grassland	grassland	grassland		0	M-I
4870	grassland	grassland	grassland	grassland	grassland	forest	forest	Sorbus alnifolia	0	M-I
4872	grassland	shrub	forest	forest	forest	forest	forest	Pinus yunnanensis¡¢Alnus nepalensis¡¢Quercus delavayi	54.3	M-I
4874	grassland	grassland	grassland	grassland	grassland	grassland	grassland		0	M-I
4880	grassland	grassland	grassland	grassland	grassland	grassland	shrub	Pyracantha fortuneana	0	M-I
4900	grassland	grassland	grassland	grassland	grassland	grassland	grassland		0	M-I
4901	grassland	grassland	grassland	grassland	grassland	grassland	shrub	miscellaneous shrub	0	W-II
4902	grassland	grassland	grassland	grassland	grassland	forest	forest	Pinus armandii	61.5	W-II
4908	grassland	shrub	shrub	shrub	shrub	shrub	shrub	miscellaneous shrub	9.2	W-II
4911	grassland	grassland	grassland	grassland	grassland	grassland	grassland		2.3	M-I
4915	grassland	grassland	forest	forest	forest	forest	forest	Pinus armandii	190.7	W-II
4921	grassland	shrub	shrub	shrub	shrub	shrub	shrub	Coriaria napalensis	0	W-II
4924	grassland	grassland	grassland	grassland	forest	forest	grassland		0	M-I
4932	grassland	grassland	grassland	grassland	grassland	grassland	grassland		0	W-II
4940	grassland	grassland	forest	forest	forest	forest	forest	Pinus yunnanensis¡¢Keteleeria evelyniana	107.1	W-II
4951	grassland	grassland	grassland	grassland	grassland	grassland	grassland		0	W-II
4952	grassland	grassland	grassland	grassland	grassland	grassland	grassland		2.1	W-II
4957	grassland	grassland	grassland	grassland	grassland	grassland	grassland		0	M-II
4958	grassland	grassland	forest	forest	forest	forest	shrub	Pyracantha fortuneana	10.2	M-II
4961	grassland	forest	forest	forest	forest	forest	forest	Quercus acutissima¡¢Lithocarpus glaber	51.1	W-II
4964	grassland	grassland	grassland	grassland	grassland	grassland	grassland		0	M-II
4967	grassland	grassland	grassland	grassland	grassland	grassland	grassland		3.1	M-II
4969	grassland	grassland	grassland	grassland	grassland	grassland	grassland		4.8	W-II
4976	grassland	grassland	grassland	forest	forest	forest	forest	Pinus armandii	69.7	M-II
4983	grassland	grassland	grassland	shrub	shrub	shrub	shrub	miscellaneous shrub	0	W-II
4992	grassland	grassland	grassland	grassland	grassland	grassland	grassland		0	M-II
4994	grassland	grassland	grassland	grassland	grassland	grassland	grassland		7.3	W-II
5001	grassland	grassland	shrub	shrub	shrub	shrub	shrub	Castanopsis delavayi	16.6	W-II
5002	grassland	grassland	shrub	shrub	shrub	shrub	shrub	Quercus delavayi	0	W-II
5004	grassland	grassland	grassland	grassland	grassland	grassland	grassland		0	W-II
5006	grassland	grassland	grassland	grassland	grassland	grassland	grassland		0	M-II
5008	grassland	grassland	grassland	grassland	grassland	grassland	grassland		0	W-II
5009	grassland	grassland	grassland	grassland	grassland	grassland	grassland		1.6	W-II
5010	grassland	grassland	grassland	shrub	forest	forest	forest	Juniperus chinensis	6.4	W-II
5013	grassland	grassland	grassland	grassland	grassland	grassland	grassland		0	W-II
5017	grassland	grassland	forest	forest	forest	forest	forest	Pinus armandii	19.4	W-II
5019	grassland	grassland	grassland	grassland	grassland	grassland	grassland		2.9	M-II
5022	grassland	grassland	grassland	grassland	grassland	grassland	grassland		0	W-II
5027	grassland	grassland	grassland	grassland	grassland	grassland	grassland		0	W-II
5032	grassland	grassland	grassland	forest	forest	forest	forest	Pinus yunnanensis	17	W-II
5037	grassland	grassland	grassland	grassland	grassland	grassland	grassland		4.6	W-II
5039	grassland	grassland	grassland	grassland	grassland	grassland	grassland		13.6	W-II
5040	grassland	grassland	grassland	grassland	grassland	grassland	grassland		4.8	W-II
5042	grassland	grassland	grassland	grassland	grassland	grassland	grassland		1	W-II
5050	grassland	grassland	shrub	shrub	shrub	shrub	shrub	miscellaneous shrub	2	M-II
5052	grassland	grassland	grassland	forest	forest	forest	forest	Pinus yunnanensis	92.1	W-II
5054	grassland	grassland	grassland	forest	forest	forest	forest	Pinus yunnanensis¡¢Alnus nepalensis	38.8	W-II
5057	grassland	grassland	forest	forest	forest	forest	forest	Pinus armandii	78.9	M-II
5059	grassland	grassland	grassland	grassland	grassland	grassland	grassland		0	W-II
5068	grassland	grassland	forest	forest	forest	forest	forest	Pinus armandii	99.3	M-II
5071	grassland	forest	forest	forest	forest	forest	forest	Pinus yunnanensis¡¢Keteleeria evelyniana	137	W-II
5072	grassland	grassland	grassland	grassland	grassland	grassland	grassland		0.1	W-II
5074	grassland	grassland	grassland	forest	forest	forest	forest	Pinus yunnanensis	33.4	W-II
5079	grassland	grassland	grassland	grassland	forest	forest	forest	Pinus armandii	40.3	W-II
5081	grassland	grassland	grassland	grassland	grassland	grassland	grassland		0.1	W-II
5086	grassland	grassland	grassland	grassland	grassland	grassland	grassland		12.3	W-II
5087	grassland	grassland	grassland	shrub	shrub	shrub	shrub	miscellaneous shrub	1.6	W-II
5089	grassland	grassland	grassland	grassland	grassland	grassland	grassland		0	W-II
5097	grassland	grassland	grassland	grassland	grassland	grassland	grassland		0.8	W-II
5098	grassland	grassland	grassland	grassland	grassland	grassland	grassland		0	W-II
5103	grassland	grassland	grassland	grassland	grassland	grassland	shrub	miscellaneous shrub	0	M-II
5105	grassland	grassland	grassland	grassland	grassland	grassland	grassland		0.3	M-II
5107	grassland	grassland	grassland	grassland	grassland	grassland	grassland		4.2	W-II
5108	grassland	grassland	forest	forest	forest	forest	forest	Pinus yunnanensis	26.5	M-II
5109	grassland	grassland	grassland	grassland	grassland	grassland	grassland		0	M-II
5121	grassland	grassland	grassland	grassland	forest	forest	forest	Pinus armandii	36.8	W-II
5127	grassland	grassland	forest	forest	forest	forest	forest	Pinus armandii	136.8	W-II
5143	grassland	grassland	grassland	grassland	grassland	grassland	grassland		0	W-II
5156	grassland	grassland	grassland	grassland	grassland	grassland	grassland		0	W-II
5169	grassland	grassland	grassland	grassland	grassland	forest	forest	Juglans regia	6.1	W-II
5178	grassland	grassland	shrub	shrub	shrub	shrub	shrub	Rhododendron spp.	0	W-III
5182	grassland	forest	forest	forest	forest	forest	forest	Keteleeria evelyniana	51	W-II
5192	grassland	grassland	grassland	grassland	shrub	shrub	shrub	Cotoneaster microphyllus	0.7	W-III
5196	grassland	grassland	grassland	shrub	shrub	shrub	shrub	bamboo shrub	0	W-III
5199	grassland	grassland	shrub	shrub	shrub	shrub	shrub	miscellaneous shrub	32.3	W-II
5211	grassland	grassland	grassland	forest	forest	forest	forest	Pinus yunnanensis	44.5	W-III
5214	grassland	grassland	grassland	forest	forest	forest	forest	Pinus yunnanensis¡¢Alnus nepalensis	52.3	W-II
5220	grassland	grassland	grassland	grassland	grassland	grassland	forest	Pyrus pashia	0	W-III
5222	grassland	grassland	shrub	forest	forest	forest	forest	Quercus semecarpifolia	114.1	W-III
5254	grassland	grassland	grassland	grassland	grassland	grassland	grassland		0	W-III
5264	grassland	forest	forest	forest	forest	forest	forest	Pinus yunnanensis	42.4	W-III
5270	grassland	grassland	shrub	shrub	shrub	shrub	shrub	miscellaneous shrub	0.5	W-III
5273	grassland	forest	shrub	shrub	shrub	shrub	shrub	miscellaneous shrub	0	W-III
5287	grassland	grassland	grassland	grassland	grassland	grassland	grassland		1.7	W-III
5291	grassland	grassland	grassland	shrub	grassland	forest	forest	Pinus armandii	42.5	W-III
5293	grassland	grassland	grassland	grassland	grassland	forest	forest	Eucalyptus globulus	9.1	W-III
5336	grassland	grassland	grassland	grassland	grassland	grassland	grassland		6.5	W-III
5339	grassland	grassland	shrub	shrub	forest	grassland	shrub	Pyracantha fortuneana	0.5	W-III
5340	grassland	grassland	grassland	grassland	grassland	grassland	grassland		0.8	W-III
5348	grassland	grassland	grassland	grassland	grassland	grassland	shrub	Elaeagnus conferta	9.3	W-III
5356	grassland	grassland	grassland	grassland	grassland	grassland	grassland		1.9	W-II
5373	grassland	forest	shrub	shrub	shrub	shrub	shrub	miscellaneous shrub	0.4	W-II
5377	grassland	grassland	grassland	grassland	grassland	grassland	grassland		0	W-III
5384	grassland	forest	forest	forest	forest	forest	forest	Pinus yunnanensis	2.2	W-II
5387	grassland	grassland	forest	forest	forest	forest	forest	Pinus yunnanensis	25.9	W-III
5391	grassland	grassland	grassland	forest	forest	forest	forest	Pinus armandii	103.8	W-III
5392	grassland	grassland	shrub	shrub	forest	grassland	shrub	Myrsine africana	0.3	W-III
5395	grassland	grassland	grassland	forest	forest	forest	forest	Eucalyptus spp.	45.4	W-III
5419	grassland	grassland	grassland	grassland	grassland	shrub	shrub	Rhododendron decorum	0	W-III
5429	grassland	grassland	grassland	grassland	grassland	shrub	shrub	miscellaneous shrub	15.8	W-III
5434	grassland	grassland	grassland	shrub	grassland	grassland	grassland		0	W-III
5455	grassland	grassland	grassland	grassland	forest	forest	grassland		4	W-III
5472	grassland	grassland	grassland	grassland	forest	forest	forest	Cunninghamia lanceolata	145.4
5477	grassland	shrub	shrub	shrub	shrub	forest	forest	Pinus yunnanensis¡¢Alnus nepalensis¡¢Quercus delavayi	46.6	W-I
5481	grassland	grassland	shrub	shrub	shrub	shrub	shrub	miscellaneous shrub	8.4	W-I
5484	grassland	grassland	grassland	grassland	shrub	shrub	shrub	Pyracantha fortuneana	0	W-I
5485	grassland	grassland	shrub	forest	forest	forest	forest	Quercus schottkyana¡¢Quercus acutissima	55.2	W-I
5489	grassland	grassland	grassland	grassland	grassland	grassland	grassland		2.8	W-III
5507	grassland	grassland	forest	forest	forest	forest	grassland		0.5	W-III
5513	grassland	grassland	grassland	grassland	grassland	grassland	grassland		0	W-III
5514	grassland	grassland	grassland	grassland	grassland	grassland	forest	Pinus yunnanensis¡¢Alnus nepalensis	12	W-II
5519	grassland	grassland	grassland	grassland	grassland	grassland	shrub	miscellaneous shrub	1.9	W-III
5522	grassland	grassland	grassland	grassland	grassland	grassland	grassland		0	W-III
5527	grassland	grassland	forest	forest	forest	forest	forest	Pinus armandii	29.3	W-III
5530	grassland	grassland	grassland	grassland	grassland	grassland	grassland		0	W-III
5535	grassland	grassland	shrub	shrub	shrub	shrub	shrub	miscellaneous shrub	4.7	W-III
5536	grassland	grassland	grassland	grassland	forest	forest	forest	Pinus armandii	24.3	W-III
5543	grassland	grassland	grassland	shrub	shrub	shrub	shrub	miscellaneous shrub	2.5	W-III
5544	grassland	grassland	grassland	shrub	shrub	shrub	grassland		1.9	W-III
5546	grassland	grassland	forest	forest	forest	forest	forest	Pinus yunnanensis¡¢Keteleeria evelyniana	48.5	W-III
5563	grassland	grassland	grassland	grassland	grassland	grassland	grassland		0	W-III
5579	grassland	grassland	shrub	grassland	grassland	grassland	forest	Lithocarpus glaber¡¢Quercus variabilis	19.5	W-III
5609	grassland	grassland	forest	forest	forest	forest	forest	Fagaceae f.	0	W-II
5612	grassland	grassland	grassland	grassland	grassland	grassland	grassland		0	W-II
5622	grassland	grassland	grassland	grassland	grassland	grassland	forest	Juglans spp.	10.1	W-II
5633	grassland	grassland	grassland	grassland	grassland	grassland	forest	Pinus yunnanensis¡¢Alnus nepalensis	14.5	W-III
5645	grassland	grassland	forest	forest	forest	forest	forest	Pinus yunnanensis¡¢Alnus nepalensis	14.2	W-II
5647	grassland	grassland	grassland	shrub	shrub	shrub	shrub	Quercus delavayi	4.9	W-II
5650	grassland	grassland	shrub	grassland	grassland	grassland	forest	Pinus yunnanensis	53.2	W-III
5658	grassland	grassland	grassland	grassland	grassland	grassland	forest	Juglans spp.	1.1	W-III
5672	grassland	shrub	shrub	shrub	grassland	grassland	grassland		0	W-II
5689	grassland	forest	grassland	grassland	grassland	forest	forest	Eucalyptus spp.	0	W-II
5690	grassland	grassland	grassland	grassland	grassland	grassland	forest	Pinus yunnanensis	0	W-II
5734	grassland	grassland	grassland	shrub	shrub	grassland	forest	Cunninghamia lanceolata	0.5	W-I
5749	grassland	grassland	grassland	shrub	shrub	shrub	shrub	miscellaneous shrub	0.8	W-I
5757	grassland	grassland	grassland	grassland	forest	grassland	forest	Cunninghamia lanceolata	109.6	W-III
5762	grassland	shrub	forest	forest	forest	forest	forest	Pinus armandii	99.6	W-III
5779	grassland	grassland	grassland	shrub	shrub	shrub	shrub	Quercus franchetii	0	W-III
5780	grassland	grassland	grassland	grassland	grassland	grassland	forest	Cryptomeria japonica var. sinensis	20.4	W-I
5793	grassland	grassland	grassland	grassland	grassland	grassland	forest	Cunninghamia lanceolata	0	W-III
5800	grassland	grassland	grassland	grassland	grassland	grassland	forest	Cunninghamia lanceolata	27.7	W-I
5808	grassland	grassland	forest	grassland	grassland	grassland	forest	Lithocarpus glaber	28.9	W-III
5811	grassland	grassland	grassland	grassland	grassland	forest	forest	Cunninghamia lanceolata	131.3	W-III
5814	grassland	grassland	grassland	shrub	forest	forest	forest	Cyclobalanopsis delavayi	49.1	W-III
5823	grassland	grassland	grassland	grassland	grassland	forest	forest	Eucalyptus globulus	2.7	W-III
5827	grassland	grassland	grassland	grassland	grassland	grassland	grassland		0.2	W-III
5828	grassland	grassland	forest	forest	forest	grassland	forest	Ulmus pumila	0.3	W-III
5832	grassland	forest	forest	forest	forest	forest	forest	Keteleeria evelyniana	69.6	W-III
5839	grassland	grassland	grassland	forest	forest	forest	forest	Pinus armandii	132.5	W-III
5844	grassland	forest	forest	forest	forest	forest	forest	Quercus schottkyana	58.2	W-III
5847	grassland	grassland	grassland	grassland	grassland	forest	forest	Pinus yunnanensis¡¢Alnus nepalensis	54.9	W-III
5849	grassland	grassland	grassland	forest	forest	forest	forest	Acacia dealbata	0.1	W-III
5851	grassland	grassland	shrub	forest	forest	forest	forest	Pinus yunnanensis	27.3	W-III
5856	grassland	forest	forest	forest	forest	forest	forest	Alnus nepalensis	163.5	W-III
5861	grassland	grassland	grassland	grassland	grassland	grassland	shrub	miscellaneous shrub	0.9	W-III
5874	grassland	grassland	grassland	shrub	shrub	shrub	shrub	miscellaneous shrub	0	W-III
5878	grassland	grassland	grassland	grassland	grassland	grassland	grassland		0.2	W-III
5879	grassland	grassland	grassland	shrub	shrub	shrub	shrub	miscellaneous shrub	1.9	W-III
5888	grassland	grassland	grassland	grassland	grassland	grassland	shrub	Rhododendron spp.	0	W-III
5902	grassland	grassland	shrub	shrub	shrub	shrub	shrub	Pinus yunnanensis var. pygmaea	0	W-III
5904	grassland	grassland	grassland	grassland	grassland	grassland	grassland		0.5	W-III
5917	grassland	grassland	grassland	forest	forest	forest	forest	Acacia mearnsii	27.8	W-II
5918	grassland	grassland	grassland	grassland	grassland	grassland	shrub	Coriaria napalensis	3.8	W-II
5930	grassland	grassland	grassland	shrub	shrub	shrub	shrub	Rhododendron spiciferum	0	W-III
5933	grassland	grassland	grassland	grassland	grassland	grassland	grassland		0.1	W-II
5965	grassland	grassland	grassland	forest	forest	forest	forest	Lithocarpus variolosus¡¢Lithocarpus polystachyus	20.6	W-II
5969	grassland	grassland	grassland	grassland	grassland	shrub	shrub	Dodonaea viscosa	0	W-II
5971	grassland	grassland	shrub	shrub	shrub	shrub	shrub	miscellaneous shrub	6.3	W-II
5975	grassland	grassland	grassland	grassland	shrub	shrub	shrub	Dodonaea viscosa	0	W-II
5976	grassland	grassland	grassland	forest	forest	forest	forest	Pinus yunnanensis	14.1	W-III
5977	grassland	grassland	grassland	grassland	forest	forest	forest	Pinus yunnanensis	11.1	W-III
5980	grassland	grassland	forest	forest	grassland	grassland	grassland		20.5	W-III
5990	grassland	grassland	grassland	shrub	forest	grassland	shrub	miscellaneous shrub	1.9	W-III
6007	grassland	grassland	grassland	shrub	shrub	shrub	shrub	miscellaneous shrub	1.1	H-III
6009	grassland	forest	forest	forest	forest	forest	forest	Lithocarpus dealbatus¡¢Quercus variabilis¡¢Quercus aliena	152.7	W-III
6011	grassland	forest	forest	forest	forest	forest	forest	Pinus yunnanensis¡¢Alnus nepalensis	31.6	W-III
6014	grassland	grassland	shrub	shrub	shrub	shrub	shrub	miscellaneous shrub	1.2	H-III
6026	grassland	grassland	grassland	shrub	shrub	shrub	shrub	Pyracantha fortuneana	0	W-II
6027	grassland	forest	forest	grassland	grassland	grassland	grassland		4.2	W-II
6044	grassland	shrub	shrub	shrub	grassland	grassland	shrub	Pistacia weinmanniifolia	5.5	W-II
6045	grassland	shrub	shrub	shrub	shrub	shrub	shrub	Pinus yunnanensis	0	W-III
6054	grassland	grassland	grassland	grassland	grassland	grassland	shrub	miscellaneous shrub	0	W-III
6059	grassland	grassland	grassland	grassland	grassland	shrub	shrub	Myrsine africana	0	W-II
6065	grassland	grassland	grassland	grassland	grassland	grassland	shrub	Dodonaea viscosa	0	W-II
6066	grassland	grassland	grassland	forest	forest	forest	forest	Pinus armandii	104.7	W-II
6073	grassland	grassland	forest	forest	forest	forest	forest	Pinus yunnanensis	32.5	W-II
6078	grassland	grassland	grassland	shrub	forest	forest	forest	Lithocarpus variolosus¡¢Lithocarpus polystachyus	25.8	W-II
6084	grassland	grassland	grassland	shrub	shrub	shrub	shrub	miscellaneous shrub	4	W-III
6086	grassland	grassland	grassland	grassland	forest	grassland	grassland		1.5	W-III
6087	grassland	grassland	grassland	grassland	grassland	grassland	grassland		3.4	W-III
6091	grassland	grassland	grassland	grassland	grassland	grassland	grassland		0	H-II
6092	grassland	grassland	grassland	forest	forest	forest	forest	Pinus yunnanensis	58.3	W-III
6093	grassland	grassland	grassland	grassland	shrub	shrub	shrub	miscellaneous shrub	6.7	W-III
6095	grassland	grassland	grassland	grassland	grassland	grassland	grassland		6.8	H-II
6097	grassland	grassland	shrub	shrub	forest	forest	shrub	Rutaceae f.	0.4	H-II
6100	grassland	grassland	forest	forest	forest	forest	forest	Eucalyptus globulus	16.1	W-III
6106	grassland	grassland	grassland	grassland	forest	forest	forest	Juniperus chinensis	22.9	W-III
6160	grassland	grassland	grassland	forest	forest	forest	forest	Quercus lamellosa	7.4	H-III
6170	grassland	grassland	forest	forest	forest	forest	forest	Lithocarpus glaber¡¢Quercus variabilis¡¢Quercus aliena	154.6	W-III
6204	grassland	grassland	shrub	shrub	forest	grassland	grassland		1.1	H-III
6220	grassland	grassland	grassland	shrub	shrub	shrub	shrub	miscellaneous shrub	0	H-III
6229	grassland	grassland	shrub	forest	forest	forest	forest	Quercus variabilis	38.2	H-III
6231	grassland	grassland	forest	forest	forest	forest	forest	Alnus nepalensis	238.3	H-III
6238	grassland	grassland	grassland	grassland	forest	forest	forest	Bauhinia acuminata	26.9	H-III
6239	grassland	grassland	grassland	grassland	grassland	grassland	forest	Juglans spp.	2.4	H-III
6247	grassland	grassland	grassland	grassland	grassland	grassland	grassland		0	H-III
6249	grassland	grassland	grassland	grassland	grassland	grassland	shrub	Campylotropis macrocarpa	3.9	H-III
6250	grassland	grassland	grassland	grassland	grassland	grassland	grassland		0	H-III
6256	grassland	grassland	grassland	grassland	grassland	grassland	grassland		7.5	W-I
6266	grassland	grassland	grassland	grassland	shrub	shrub	shrub	Osteomeles schwerinae	0	W-II
6268	grassland	grassland	grassland	grassland	forest	forest	forest	Pyrus pashia	0.7	W-II
6271	grassland	grassland	grassland	shrub	forest	forest	forest	Pinus armandii	44.8	W-III
6272	grassland	grassland	grassland	forest	forest	forest	forest	Eucalyptus maidenii	1.4	W-II
6283	grassland	grassland	grassland	grassland	grassland	forest	grassland		6.7	W-III
6288	grassland	grassland	grassland	shrub	forest	forest	forest	Pinus yunnanensis¡¢Alnus nepalensis	55.7	W-II
6290	grassland	grassland	grassland	shrub	shrub	shrub	shrub	miscellaneous shrub	3.7	W-II
6296	grassland	grassland	grassland	grassland	grassland	grassland	shrub	Dodonaea viscosa	0	W-II
6302	grassland	grassland	grassland	grassland	grassland	grassland	grassland		0	W-II
6303	grassland	grassland	grassland	grassland	grassland	grassland	shrub	Pistacia weinmanniifolia	7.4	W-II
6311	grassland	grassland	grassland	shrub	shrub	shrub	shrub	Dodonaea viscosa	0	W-II
6337	grassland	grassland	grassland	grassland	grassland	grassland	shrub	miscellaneous shrub	0	H-II
6341	grassland	grassland	grassland	grassland	grassland	forest	forest	Pinus yunnanensis	6.3	W-II
6343	grassland	grassland	grassland	grassland	grassland	shrub	shrub	Dodonaea viscosa	0	H-II
6349	grassland	grassland	grassland	grassland	grassland	forest	forest	Pinus yunnanensis	36.7	H-II
6352	grassland	grassland	grassland	grassland	shrub	shrub	shrub	Dodonaea viscosa	0	H-II
6355	grassland	grassland	grassland	shrub	shrub	shrub	shrub	miscellaneous shrub	0	H-II
6357	grassland	grassland	grassland	grassland	grassland	grassland	grassland		0	H-II
6362	grassland	grassland	grassland	shrub	forest	forest	forest	Quercus acutissima	4.8	H-II
6363	grassland	grassland	grassland	grassland	grassland	grassland	grassland		0	H-II
6364	grassland	grassland	shrub	shrub	shrub	shrub	forest	Quercus acutissima	5.7	H-II
6365	grassland	grassland	grassland	forest	shrub	shrub	shrub		0	H-II
6370	grassland	grassland	grassland	grassland	grassland	shrub	shrub	Dodonaea viscosa	0.8	H-II
6378	grassland	forest	forest	forest	forest	forest	forest	Pinus yunnanensis	103.8	W-III
6380	grassland	grassland	grassland	forest	forest	forest	forest	Quercus schottkyana	91.4	W-III
6394	grassland	grassland	grassland	shrub	shrub	shrub	forest	Lithocarpus glaber	22.1	W-III
6403	grassland	grassland	grassland	shrub	shrub	shrub	forest	Quercus variabilis	17.8	H-III
6404	grassland	grassland	grassland	forest	forest	forest	forest	Pinus kesiya var. langbianensis¡¢Quercus salicina	67.5	H-III
6406	grassland	grassland	grassland	grassland	grassland	grassland	grassland		2	H-III
6407	grassland	shrub	shrub	forest	forest	forest	forest	Quercus acutissima	59.8	H-III
6414	grassland	grassland	shrub	shrub	shrub	shrub	shrub	miscellaneous shrub	25.8	H-III
6417	grassland	grassland	grassland	grassland	grassland	grassland	forest	Eucalyptus spp.	31.6	H-III
6419	grassland	grassland	forest	forest	forest	forest	forest	Pinus yunnanensis	74.8	H-III
6420	grassland	grassland	grassland	grassland	grassland	grassland	shrub	Osteomeles schwerinae	10.1	H-III
6421	grassland	forest	forest	forest	forest	forest	forest	Keteleeria evelyniana	13.7	H-III
6423	grassland	grassland	forest	forest	forest	forest	forest	Pinus yunnanensis	64.2	H-III
6428	grassland	grassland	grassland	grassland	grassland	grassland	shrub	Dalbergia assamica	2.2	H-III
6433	grassland	grassland	grassland	grassland	grassland	grassland	grassland		10.5	H-III
6437	grassland	grassland	grassland	forest	forest	forest	forest	Pinus yunnanensis	24	H-II
6439	grassland	grassland	grassland	grassland	grassland	shrub	shrub	Dodonaea viscosa	0	H-II
6443	grassland	grassland	grassland	grassland	grassland	grassland	grassland		7.9	H-II
6447	grassland	grassland	grassland	grassland	grassland	grassland	grassland		2	H-II
6463	grassland	grassland	grassland	grassland	grassland	grassland	forest	Pinus yunnanensis	21.8	H-II
6465	grassland	grassland	grassland	grassland	grassland	grassland	grassland		0	H-II
6468	grassland	grassland	grassland	grassland	grassland	grassland	shrub	Osteomeles schwerinae	11.7	H-II
6480	grassland	grassland	grassland	grassland	grassland	grassland	shrub	Myrsine africana	0	H-II
6486	grassland	grassland	grassland	grassland	grassland	grassland	grassland		0	H-III
6488	grassland	forest	grassland	grassland	grassland	grassland	grassland		4.6	H-II
6496	grassland	grassland	grassland	grassland	grassland	forest	forest	Eucalyptus globulus	16.5	H-II
6505	grassland	grassland	grassland	grassland	grassland	grassland	grassland		0	H-III
6511	grassland	grassland	grassland	shrub	shrub	shrub	shrub	Phyllanthus emblica	4.5	H-III
6523	grassland	grassland	grassland	grassland	grassland	grassland	grassland		6.8	H-II
6537	grassland	grassland	grassland	grassland	grassland	grassland	grassland		0	W-III
6539	grassland	grassland	grassland	grassland	grassland	grassland	grassland		0	W-III
6546	grassland	grassland	grassland	grassland	grassland	grassland	grassland		0	W-III
6549	grassland	grassland	grassland	grassland	grassland	grassland	grassland		0	W-III
6553	grassland	grassland	grassland	forest	shrub	shrub	shrub	Dodonaea viscosa	1.2	H-III
6556	grassland	shrub	shrub	forest	forest	forest	forest	Quercus franchetii	46.8	W-I
6564	grassland	grassland	grassland	grassland	grassland	grassland	shrub	Dodonaea viscosa	15.1	H-III
6569	grassland	grassland	grassland	grassland	shrub	shrub	shrub	Cyclobalanopsis glaucoides	0.4	W-I
6570	grassland	grassland	grassland	grassland	shrub	shrub	shrub	Rhododendron spp.	12.3	W-I
6573	grassland	grassland	grassland	grassland	shrub	shrub	shrub	Lithocarpus dealbatus	11.5	W-I
6580	grassland	grassland	grassland	grassland	grassland	grassland	grassland		3.2	W-I
6582	grassland	grassland	grassland	grassland	grassland	grassland	grassland		0	W-I
6587	grassland	grassland	forest	forest	forest	forest	forest	Trachycarpus fortunei	0	W-I
6590	grassland	grassland	grassland	grassland	grassland	forest	forest	Quercus schottkyana¡¢Quercus kerrii	6.4	W-I
6609	grassland	grassland	grassland	forest	forest	forest	forest	Cunninghamia lanceolata	4.4	H-IV
6611	grassland	grassland	grassland	grassland	shrub	grassland	grassland		6	H-IV
6612	grassland	grassland	grassland	grassland	grassland	grassland	forest	Melia azedarach	5.7	H-IV
6617	grassland	grassland	grassland	grassland	shrub	forest	forest	Aporosa villosa	26.4	H-IV
6618	grassland	grassland	grassland	grassland	grassland	grassland	grassland		0.3	H-IV
6626	grassland	grassland	grassland	shrub	forest	forest	forest	Betula spp.¡¢Croton spp.	78.3	H-I
6628	grassland	grassland	grassland	grassland	grassland	grassland	grassland		0	H-I
6631	grassland	grassland	grassland	forest	forest	forest	forest	Ficus spp.¡¢Phyllanthus spp.¡¢	98.4	H-I
6639	grassland	grassland	forest	forest	forest	grassland	forest	Eucalyptus maidenii	20.8	H-II
6640	grassland	grassland	grassland	grassland	grassland	grassland	forest	Eucalyptus maidenii	15	H-III
6641	grassland	grassland	grassland	shrub	shrub	shrub	shrub	Dodonaea viscosa	1.4	H-III
6643	grassland	grassland	grassland	grassland	grassland	forest	forest	Cunninghamia lanceolata	63.2	H-III
6644	grassland	grassland	grassland	shrub	shrub	forest	forest	Keteleeria evelyniana¡¢Bauhinia acuminata¡¢Schima argentea	33	H-III
6653	grassland	grassland	grassland	grassland	grassland	grassland	grassland		0	W-I
6654	grassland	grassland	grassland	grassland	grassland	grassland	grassland		0	H-III
6655	grassland	grassland	grassland	grassland	grassland	grassland	grassland		3.4	H-III
6660	grassland	grassland	grassland	grassland	grassland	grassland	grassland		0	W-I
6665	grassland	grassland	grassland	grassland	grassland	forest	forest	Quercus variabilis¡¢Quercus acutissima	22.7	W-I
6673	grassland	grassland	grassland	grassland	grassland	shrub	shrub	Dodonaea viscosa	0	H-II
6681	grassland	grassland	grassland	grassland	forest	forest	forest	Cupressus funebris	23.5	H-III
6684	grassland	grassland	grassland	forest	forest	forest	forest	Alnus nepalensis	76.2	W-III
6691	grassland	grassland	grassland	grassland	grassland	shrub	shrub	Quercus cocciferoides	0.5	W-III
6694	grassland	grassland	grassland	grassland	grassland	grassland	forest	Cunninghamia lanceolata	29.7	W-I
6700	grassland	grassland	forest	forest	forest	forest	forest	Cunninghamia lanceolata	168.8	W-III
6702	grassland	grassland	grassland	grassland	grassland	forest	forest	Alnus nepalensis	25.1	W-I
6704	grassland	grassland	grassland	grassland	grassland	grassland	grassland		0	W-I
6705	grassland	grassland	grassland	grassland	grassland	grassland	grassland		0	W-I
6722	grassland	grassland	grassland	grassland	grassland	grassland	forest	Cunninghamia lanceolata	42.3	W-I
6723	grassland	grassland	forest	forest	forest	forest	forest	Quercus schottkyana¡¢Lithocarpus variolosus	59.6	W-I
6733	grassland	forest	forest	forest	grassland	forest	forest	Cunninghamia lanceolata	90.5	H-IV
6734	grassland	grassland	grassland	forest	forest	forest	forest	Quercus acutissima	26.5	W-I
6737	grassland	grassland	grassland	grassland	grassland	grassland	grassland		11.3	H-IV
6739	grassland	grassland	forest	grassland	grassland	grassland	grassland		10.5	H-IV
6741	grassland	grassland	forest	forest	forest	forest	forest	Betula alnoides	19.6	H-IV
6742	grassland	grassland	forest	forest	forest	forest	grassland		1.3	H-IV
6747	grassland	grassland	grassland	forest	grassland	grassland	grassland		0.9	H-IV
6750	grassland	grassland	shrub	shrub	grassland	grassland	forest	Cunninghamia lanceolata	111.1	H-IV
6762	grassland	grassland	grassland	grassland	grassland	grassland	forest	Ficus cyrtophylla	15.2	W-I
6765	grassland	grassland	grassland	shrub	grassland	grassland	forest	softwood	5.8	W-I
6773	grassland	grassland	grassland	grassland	grassland	forest	forest	Pinus kesiya var. langbianensis	22.2	H-I
6775	grassland	grassland	grassland	grassland	forest	forest	forest	Betula spp.¡¢Callicarpa spp.	9.9	H-I
6776	grassland	grassland	grassland	shrub	shrub	shrub	shrub	Camellia spp.	0	W-I
6779	grassland	grassland	grassland	forest	forest	forest	forest	Quercus schottkyana¡¢Quercus kerrii	48.2	W-I
6780	grassland	grassland	grassland	grassland	grassland	grassland	forest	Cunninghamia lanceolata	6.4	H-I
6784	grassland	grassland	grassland	grassland	grassland	grassland	grassland		6	H-I
6785	grassland	grassland	grassland	grassland	grassland	grassland	grassland		1.6	H-I
6789	grassland	grassland	grassland	grassland	shrub	shrub	shrub	Camellia spp.	0	H-I
6796	grassland	grassland	forest	forest	forest	grassland	forest	Cunninghamia lanceolata	12.5	H-I
6797	grassland	grassland	grassland	grassland	grassland	grassland	grassland		5.8	H-I
6798	grassland	grassland	forest	grassland	grassland	forest	forest	Macaranga indica	40.7	H-I
6801	grassland	grassland	grassland	grassland	grassland	grassland	grassland		0	H-I
6802	grassland	grassland	forest	forest	forest	forest	forest	Ficus spp.¡¢Callicarpa spp.	109.4	H-I
6803	grassland	grassland	forest	forest	forest	forest	forest	Ficus spp.¡¢Dysopsis spp.¡¢Callicarpa spp.	188.7	H-I
6805	grassland	grassland	forest	grassland	grassland	grassland	grassland		0	H-I
6807	grassland	grassland	grassland	grassland	grassland	grassland	forest	Cunninghamia lanceolata	11.2	H-I
6810	grassland	grassland	grassland	forest	forest	forest	forest	Ficus oligodon	3.1	H-I
6811	grassland	grassland	forest	forest	forest	forest	forest	Lithocarpus glabrifolius	29.2	H-I
6812	grassland	grassland	grassland	grassland	grassland	forest	forest	Theaceae f.¡¢Dalbergia spp.¡¢Callicarpa spp.	12.9	H-I
6819	grassland	grassland	grassland	shrub	forest	forest	forest	Betulaster spp.¡¢Callicarpa spp.	31	H-I
6825	grassland	grassland	grassland	grassland	grassland	grassland	grassland		0	H-I
6828	grassland	grassland	grassland	grassland	grassland	grassland	grassland		0	H-I
6830	grassland	grassland	grassland	grassland	grassland	grassland	grassland		14	H-I
6833	grassland	shrub	grassland	grassland	grassland	grassland	shrub	Cyclobalanopsis spp.	4.7	H-I
6834	grassland	grassland	grassland	forest	forest	forest	forest	Paulownia spp.	85.5	H-I
6839	grassland	grassland	grassland	grassland	grassland	grassland	grassland		0	H-I
6842	grassland	grassland	grassland	grassland	grassland	grassland	forest	Cunninghamia lanceolata	0.4	H-I
6846	grassland	grassland	grassland	grassland	grassland	grassland	shrub	Rhus spp.	0	H-I
6854	grassland	grassland	forest	forest	forest	forest	forest	Dalbergia spp.¡¢Callicarpa spp.	90.5	H-I
6862	grassland	grassland	grassland	grassland	grassland	forest	forest	Albizia kalkora	61.3	H-I
6865	grassland	grassland	grassland	grassland	grassland	grassland	grassland		0	H-I
6875	grassland	grassland	forest	grassland	grassland	grassland	shrub	Castanopsis spp.	0.7	H-I
6876	grassland	grassland	grassland	grassland	shrub	shrub	shrub	Castanopsis spp.	0	H-I
6877	grassland	grassland	grassland	forest	forest	forest	forest	Phoebe zhennan	91.4	H-I
6886	grassland	grassland	grassland	forest	forest	forest	forest	Betulaster spp.¡¢Osbeckia spp.	17.4	H-I
6891	grassland	grassland	grassland	grassland	grassland	forest	forest	Cunninghamia lanceolata	97.7	H-I
6892	grassland	grassland	grassland	grassland	grassland	grassland	grassland		0	H-I
6902	grassland	grassland	grassland	grassland	grassland	grassland	grassland		43.1	H-I
6905	grassland	forest	forest	forest	forest	forest	forest	Itoa orientalis¡¢Picrasma quassioides	59.8	H-IV
6938	grassland	grassland	grassland	forest	forest	forest	grassland		13.5	W-III
6954	grassland	grassland	grassland	grassland	grassland	grassland	grassland		0	W-III
6957	grassland	grassland	grassland	grassland	shrub	shrub	shrub	Cyclobalanopsis myrsinifolia	3.8	W-III
6960	grassland	grassland	grassland	grassland	grassland	grassland	grassland		0	W-III
6994	grassland	grassland	grassland	grassland	grassland	grassland	grassland		10.9	W-III
6995	grassland	forest	forest	grassland	forest	forest	grassland		23.5	W-III
7000	grassland	grassland	grassland	grassland	grassland	grassland	grassland		0	W-II
7009	grassland	grassland	grassland	grassland	shrub	grassland	grassland		3.4	W-III
7037	grassland	grassland	grassland	forest	shrub	shrub	shrub	Camellia spp.	5.3	H-III
7040	grassland	grassland	shrub	forest	shrub	shrub	shrub	Camellia reticulata	0	H-III
7044	grassland	grassland	grassland	grassland	forest	forest	forest	Cunninghamia lanceolata	134.1	W-III
7048	grassland	shrub	shrub	forest	grassland	forest	grassland		5.3	H-III
7049	grassland	grassland	grassland	grassland	grassland	forest	forest	Quercus acutissima	41.4	H-III
7052	grassland	grassland	grassland	grassland	grassland	grassland	grassland		0	H-III
7055	grassland	grassland	grassland	forest	forest	forest	forest	Lithocarpus dealbatus¡¢Quercus aliena	44.8	W-III
7072	grassland	grassland	grassland	shrub	shrub	shrub	shrub	Cyclobalanopsis delavayi	4.8	H-III
7075	grassland	grassland	grassland	shrub	grassland	grassland	shrub	miscellaneous shrub	4.3	H-III
7112	grassland	shrub	shrub	forest	forest	forest	forest	Pinus yunnanensis	143	H-III
7113	grassland	grassland	forest	forest	forest	forest	forest	Pinus kesiya var. langbianensis	16.5	H-III
7128	grassland	grassland	grassland	grassland	grassland	grassland	grassland		0	H-III
7132	grassland	grassland	forest	forest	forest	forest	forest	Pinus yunnanensis	59.7	H-III
7135	grassland	grassland	grassland	forest	forest	forest	forest	Pinus yunnanensis	103.4	W-III
7146	grassland	grassland	shrub	shrub	shrub	shrub	shrub	miscellaneous shrub	0	W-III
7148	grassland	forest	forest	shrub	shrub	forest	forest	Lithocarpus leucostachyus	18.1	H-III
7150	grassland	grassland	shrub	shrub	shrub	grassland	grassland		0	W-III
7153	grassland	grassland	forest	forest	forest	forest	forest	Cunninghamia lanceolata	115.6	W-III
7163	grassland	forest	forest	forest	shrub	shrub	shrub	Camellia spp.	30.3	H-III
7169	grassland	grassland	grassland	forest	forest	forest	forest	Cunninghamia lanceolata	65.7	W-III
7174	grassland	grassland	grassland	shrub	shrub	shrub	shrub	Quercus franchetii	0	W-III
7185	grassland	grassland	grassland	grassland	grassland	shrub	shrub	Quercus franchetii	0	W-III
7197	grassland	grassland	grassland	grassland	grassland	grassland	shrub	Eurya yunnanensis	0.5	W-III
7199	grassland	grassland	shrub	shrub	shrub	shrub	shrub	Quercus cocciferoides	1.5	W-III
7202	grassland	grassland	grassland	shrub	shrub	shrub	shrub	Lithocarpus dealbatus	0	W-III
7222	grassland	grassland	shrub	shrub	shrub	shrub	shrub	Lithocarpus dealbatus	6.1	W-III
7224	grassland	shrub	shrub	shrub	shrub	shrub	forest	Castanopsis delavayi	10.1	W-III
7225	grassland	grassland	grassland	grassland	grassland	grassland	grassland		9.1	W-III
7229	grassland	grassland	grassland	forest	forest	forest	forest	Pinus yunnanensis	114.1	H-II
7234	grassland	grassland	grassland	grassland	forest	forest	forest	Pinus yunnanensis¡¢Broussonetia papyrifera	42	H-II
7239	grassland	grassland	shrub	shrub	shrub	shrub	shrub	Castanopsis orthacantha	0	W-III
7252	grassland	grassland	forest	forest	forest	forest	forest	Pinus yunnanensis¡¢Keteleeria evelyniana	98.2	W-III
7256	grassland	grassland	grassland	shrub	shrub	forest	forest	Lithocarpus dealbatus	81.4	W-III
7259	grassland	grassland	grassland	grassland	grassland	grassland	shrub	Coriaria napalensis	3.3	W-III
7264	grassland	grassland	grassland	grassland	forest	forest	forest	Eucalyptus spp.	0	W-III
7268	grassland	forest	forest	forest	forest	forest	forest	Pinus yunnanensis	77.4	H-III
7271	grassland	shrub	shrub	shrub	shrub	shrub	forest	Quercus variabilis	26.3	H-III
7284	grassland	grassland	grassland	grassland	grassland	grassland	grassland		1.8	W-III
7295	grassland	grassland	grassland	grassland	grassland	grassland	grassland		0	W-I
7344	grassland	grassland	grassland	grassland	shrub	shrub	shrub	Pistacia weinmanniifolia	2.4	W-III
7349	grassland	grassland	grassland	grassland	grassland	grassland	grassland		0	H-III
7368	grassland	grassland	grassland	grassland	forest	forest	forest	Itoa orientalis¡¢Prunus undulata	75.3	H-IV
7380	grassland	grassland	shrub	shrub	shrub	forest	forest	Quercus schottkyana	91	W-I
7381	grassland	grassland	grassland	grassland	grassland	grassland	shrub	miscellaneous shrub	2.8	W-I
7385	grassland	grassland	grassland	grassland	shrub	shrub	shrub	miscellaneous shrub	3.5	H-IV
7388	grassland	grassland	forest	forest	forest	forest	forest	Cunninghamia lanceolata	253.3	H-IV
7392	grassland	grassland	grassland	forest	forest	forest	forest	Pittosporum podocarpum¡¢Prunus undulata	13.1	H-IV
7405	grassland	grassland	grassland	grassland	forest	forest	forest	Lindera latifolia¡¢Machilus rufipes	49	H-IV
7408	grassland	grassland	forest	forest	forest	forest	forest	Heptapleurum chinense¡¢Pittosporum podocarpum¡¢¡¢Lindera latifolia	111.3	H-IV
7425	grassland	grassland	grassland	forest	forest	shrub	shrub	Camellia reticulata	14.3	H-III
7427	grassland	grassland	grassland	grassland	grassland	forest	forest	Lithocarpus dealbatus¡¢Cipadessa baccifera¡¢Ficus cyrtophylla	55.4	H-III
7428	grassland	grassland	grassland	grassland	grassland	grassland	forest	Eucalyptus spp.	32.4	H-III
7433	grassland	grassland	grassland	grassland	forest	forest	forest	Ilex corallina¡¢Schima argentea¡¢Schima wallichii	115	H-III
7434	grassland	grassland	grassland	grassland	forest	forest	forest	Pinus yunnanensis¡¢Schima argentea	57.9	H-III
7435	grassland	grassland	grassland	grassland	forest	forest	forest	Vernicia fordii	7.8	H-III
7436	grassland	grassland	forest	forest	forest	forest	forest	Lithocarpus megalophyllus¡¢Lithocarpus echinotholus¡¢Quercus rex¡¢Lannea coromandelica	153.5	H-III
7438	grassland	shrub	forest	forest	forest	forest	forest	Quercus lamellosa¡¢Schima argentea	36.6	H-III
7439	grassland	grassland	grassland	grassland	grassland	grassland	grassland		0	H-III
7441	grassland	grassland	grassland	forest	forest	forest	forest	Cunninghamia lanceolata	22.7	H-III
7442	grassland	grassland	grassland	grassland	grassland	grassland	grassland		0.3	H-III
7445	grassland	grassland	grassland	grassland	grassland	grassland	shrub	Rhus chinensis	2.6	H-III
7446	grassland	grassland	grassland	grassland	shrub	forest	forest	Eucalyptus spp.	82.7	H-III
7448	grassland	shrub	forest	forest	forest	forest	grassland		82.8	H-III
7449	grassland	grassland	grassland	grassland	grassland	forest	forest	Keteleeria evelyniana	21.3	H-III
7451	grassland	grassland	grassland	grassland	grassland	forest	forest	Lithocarpus dealbatus	28	H-III
7452	grassland	forest	forest	forest	forest	grassland	forest	Cunninghamia lanceolata	31	H-III
7453	grassland	grassland	grassland	grassland	grassland	forest	forest	Cunninghamia lanceolata	69	H-III
7454	grassland	grassland	shrub	shrub	shrub	shrub	grassland		0	H-III
7455	grassland	grassland	grassland	grassland	grassland	forest	forest	Lithocarpus echinotholus¡¢Ilex corallina	18.7	H-III
7456	grassland	grassland	grassland	grassland	grassland	forest	forest	Lithocarpus echinotholus¡¢Iteadaphne caudata¡¢Ficus cyrtophylla	67	H-III
7457	grassland	grassland	grassland	grassland	grassland	forest	forest	Liquidambar formosana	69.4	H-III
7459	grassland	grassland	shrub	shrub	forest	forest	forest	Lithocarpus dealbatus¡¢Lithocarpus echinotholus¡¢Iteadaphne caudata¡¢Keteleeria evelyniana	77	H-III
7462	grassland	grassland	grassland	grassland	forest	forest	grassland		1.4	H-III
7463	grassland	grassland	grassland	forest	shrub	shrub	shrub	Rubus ellipticus var. obcordatus	8.1	H-III
7468	grassland	grassland	grassland	grassland	shrub	shrub	forest	Eucalyptus spp.	3.7	H-IV
7469	grassland	grassland	forest	forest	forest	forest	forest	Schisandraceae fam.	42.5	H-IV
7470	grassland	shrub	forest	forest	forest	forest	forest	Pittosporum podocarpum¡¢Schima wallichii¡¢Machilus rufipes¡¢Styrax spp.¡¢	165.7	H-IV
7474	grassland	grassland	grassland	grassland	forest	forest	forest	Schisandraceae fam.	17	H-IV
7476	grassland	grassland	grassland	forest	forest	forest	grassland		0	H-IV
7477	grassland	grassland	grassland	shrub	shrub	shrub	grassland		0	H-IV
7479	grassland	grassland	grassland	grassland	grassland	grassland	forest	softwood	15.7	H-IV
7486	grassland	grassland	grassland	forest	forest	grassland	forest	Cunninghamia lanceolata	72.6	H-IV
7488	grassland	shrub	shrub	shrub	shrub	shrub	shrub	Formanodendron doichangensis	0	H-IV
7489	grassland	shrub	forest	forest	forest	forest	forest	Heptapleurum chinense	76.5	H-IV
7510	grassland	grassland	grassland	forest	forest	forest	grassland		0	W-I
7524	grassland	grassland	grassland	grassland	shrub	shrub	forest	Turpinia montana	19.5	H-IV
7534	grassland	grassland	grassland	grassland	grassland	grassland	grassland		0	H-III
7546	grassland	grassland	grassland	forest	forest	forest	forest	Cunninghamia lanceolata	19.1	H-III
7575	grassland	grassland	grassland	shrub	shrub	shrub	grassland		1	H-IV
