# Supplementary material for: Using natural vegetation succession to evaluate how natural restoration proceeds under different climate in Yunnan, Southwest China
Source: PLoS One. 2025 Mar 11;20(3):e0319420. doi: 10.1371/journal.pone.0319420 (PMC11896063; doi:10.1371/journal.pone.0319420)
Supplement: S2 Table — (CSV) [file pone.0319420.s002.csv]

TOWNCODE	Division	TWONNAME	Mean altitude	Mean annual temperature	Annual precipitation	Relevant humidity	Annual accumulated temperature
sample1	W-III	Bajie	2050	14.25	995.60000000000	75.14	5083.46793103000
sample2	W-III	Caopu	1971	14.8	970.41000000000	73.87	5268.50275862000
sample3	W-III	Jinfang	1873	15.21	919.66000000000	72.74	5503.11000000000
sample4	W-III	Lianran	1902	15.19	935.38000000000	72.74	5445.53100000000
sample5	W-III	Lubiao	2008	14.64	991.78000000000	74.5	5203.92714286000
sample6	W-III	Qinglong	1970	14.81	985.60000000000	73.94	5237.67272727000
sample7	W-III	Taiping Xincheng	1950	14.81	950.72000000000	72.89	5348.90785714000
sample8	W-III	Wenquan	1996	14.71	981.96000000000	73.45	5232.73312500000
sample9	W-III	Xianjie	2044	14.31	990.30000000000	74.31	5094.18750000000
sample10	W-II	Binju	2111	14.07	901.97000000000	67.97	5129.19555556000
sample11	W-II	Daying	2097	14.14	921.15000000000	67.73	5235.58829268000
sample12	W-II	Jizushan	2064	14.41	875.56000000000	66.7	5256.98121053000
sample13	W-II	Jinniu	1747	16.37	713.27000000000	64.75	5970.01266667000
sample14	W-II	Lawu	2303	13.28	922.29000000000	67.53	4884.78631579000
sample15	W-II	Lijiao	1690	16.71	714.39000000000	63.99	6012.59818182000
sample16	W-II	Pingchuan	2383	12.78	950.71000000000	67.57	4629.65444444000
sample17	W-II	Qiaodian	1868	15.75	767.92000000000	66.2	5753.49176471000
sample18	W-II	Zhongying	2168	13.95	903.47000000000	66.35	5163.06375000000
sample19	W-II	Zhoucheng	1806	16	755.47000000000	65.81	5931.99720000000
sample20	H-I	Banhong	1221	18.54	1705.07000000000	79.92	6663.87763636000
sample21	H-I	Banlao	944	20.07	1589.71000000000	79.56	7255.93137931000
sample22	H-I	Danjia	1739	15.63	2148.59000000000	80.71	6433.26900000000
sample23	H-I	Mangka	1273	18.07	1750.98000000000	80.54	6497.95659574000
sample24	H-I	Mengdong	1596	16.46	2071.90000000000	81.69	6458.69826087000
sample25	H-I	Mengjiao	1600	16.39	1996.26000000000	81.56	6525.51333333000
sample26	H-I	Menglai	1649	16.13	1925.28000000000	80.52	6433.21617647000
sample27	H-IV	Mengsheng	1284	18.19	1584.47000000000	77.63	6553.79062500000
sample28	H-I	Nuoliang	1750	15.65	2070.63000000000	80.96	6428.89625000000
sample29	H-I	Yanshuai	1543	16.89	1783.96000000000	78.18	6580.15561644000
sample30	W-III	Datianba	1920	14.71	1182.24000000000	77.5	5260.62333333000
sample31	H-IV	Gengjia	1507	17.01	1206.88000000000	73.35	6343.73715909000
sample32	W-III	Goujie	1928	14.95	1186.44000000000	76.8	5216.73620690000
sample33	W-III	Jifei	1518	16.99	1138.21000000000	75.19	6043.93903846000
sample34	W-III	Kasi	1545	16.58	1143.38000000000	75.57	5970.99729730000
sample35	W-III	Kejie	1481	17.14	1068.49000000000	75.44	6107.01264706000
sample36	W-I	Mangshui	1902	14.72	1239.83000000000	77.66	5237.64396226000
sample37	H-IV	Mengtong	1377	17.75	1127.84000000000	73.47	6431.39437500000
sample38	W-I	Tianyuan	1890	14.95	1283.04000000000	77.77	5304.74131579000
sample39	H-IV	Wandian	1147	19.1	1090.48000000000	72.03	6936.35294118000
sample40	W-I	Wenquan	1882	15.06	1327.03000000000	76.96	5329.64048780000
sample41	W-I	Wengdu	1736	15.78	1260.38000000000	76.34	5634.37700000000
sample42	W-III	Zhujie	1835	15.3	1105.98000000000	75.08	5525.81733333000
sample43	W-II	Dayu	1901	15.15	843.43000000000	72.82	5480.31818182000
sample44	W-II	Dounan	1892	15.2	827.48000000000	72.62	5505.14000000000
sample45	W-II	Longcheng	1904	15.07	813.06000000000	72.83	5497.29000000000
sample46	W-II	Luolong	1940	14.83	845.57000000000	73.19	5412.82500000000
sample47	W-II	Luoyang	1963	14.73	874.05000000000	73.2	5316.29500000000
sample48	W-II	Majinpu	2068	14.14	927.25000000000	74.02	5132.99500000000
sample49	W-II	Qidian	2068	14.07	947.06000000000	74.14	5100.80684211000
sample50	W-II	Wulong	1899	15.15	826.47000000000	72.76	5505.63500000000
sample51	W-II	Wuying	2067	14.22	913.51000000000	73.9	5134.47666667000
sample52	W-II	Yuhua	1939	14.83	849.21000000000	73.24	5389.41000000000
sample53	W-II	Fenglu	1828	15.48	914.47000000000	73.32	5672.57000000000
sample54	W-II	Haikou	1799	15.47	917.94000000000	73.73	5642.75181818000
sample55	W-II	Jiucun	1951	14.67	932.49000000000	74.23	5291.17666667000
sample56	W-II	Longjie	1946	14.73	945.61000000000	73.98	5355.09075000000
sample57	W-II	Yangzong	2102	13.79	976.90000000000	74.68	4983.99000000000
sample58	W-II	Yousuo	1821	15.51	918.93000000000	73.47	5648.05500000000
sample59	W-III	Bajiao	1876	15.77	964.68000000000	72.09	5615.73346154000
sample60	W-II	Cangling	1864	15.57	923.58000000000	71.38	5598.07947368000
sample61	W-III	Dadiji	1706	16.46	982.60000000000	73.08	5894.45015625000
sample62	W-III	Dagoukou	1982	14.92	979.75000000000	73.19	5390.01631579000
sample63	W-II	Donggua	1934	15.26	912.26000000000	70.8	5452.49400000000
sample64	W-II	Donghua	1866	15.62	933.02000000000	72.05	5625.21230769000
sample65	W-II	Lucheng	1880	15.43	925.09000000000	71.8	5576.33898305000
sample66	W-II	Lvhe	1976	15.04	898.80000000000	71.02	5439.36843750000
sample67	W-III	Sanjie	2064	14.53	963.39000000000	72.47	5240.60270270000
sample68	W-III	Shuju	2137	14.12	999.63000000000	72.43	5126.65363636000
sample69	W-III	Xishelu	1946	14.88	1129.58000000000	75.68	5436.21869565000
sample70	W-III	Xincun	1676	16.73	1012.85000000000	73.58	5922.52965517000
sample71	W-III	Zhongshan	1886	15.62	1008.73000000000	73.3	5510.63021739000
sample72	W-II	Ziwu	1894	15.41	944.97000000000	72.33	5529.44796610000
sample73	W-II	Zixi	2078	14.4	958.85000000000	72.44	5163.61230769000
sample74	W-IV	Cuihua	1449	13.49	883.28000000000	78.64	4808.45280000000
sample75	M-I	Gaoqiao	1848	10.74	846.40000000000	81.87	3801.29896098000
sample76	W-IV	Jili	1301	13.92	894.92000000000	80.58	4797.31285714000
sample77	M-I	Mugan	1635	11.6	881.49000000000	83.16	4138.49475000000
sample78	M-I	Shanggaoqiao	2118	9.99	788.24000000000	80.43	3535.62268421000
sample79	W-IV	Shoushan	1584	12.24	860.69000000000	80.64	4428.80516129000
sample80	W-IV	Tianxing	1469	13.05	878.47000000000	80	4674.75134328000
sample81	M-I	Yuwan	1924	10.91	814.44000000000	79.74	3958.29883333000
sample82	W-IV	Yuele	1505	13.2	866.54000000000	78.53	4691.44560000000
sample83	W-III	Dali	2420	12.05	1113.18000000000	71.87	4516.25626875000
sample84	W-III	Fengyi	2281	13.22	1019.73000000000	70.24	4820.18727273000
sample85	W-III	Haidong	2131	14.1	990.58000000000	68.83	5093.77384615000
sample86	W-II	Shangguan	2163	13.76	891.69000000000	68.14	4888.42772727000
sample87	W-II	Shuanglang	2252	13.36	934.42000000000	68.12	4841.30718750000
sample88	W-III	Taiyi	2222	13.33	1071.93000000000	72.76	4810.25823529000
sample89	W-III	Wase	2257	13.28	974.90000000000	68.75	4867.34217391000
sample90	W-III	Wanqiao	2453	11.87	1075.49000000000	71.53	4456.16607692000
sample91	M-II	Xizhou	2605	11.05	1069.83000000000	71.8	4069.51055143000
sample92	W-III	Xiaguan	2273	13.01	1062.18000000000	71.36	4727.08378125000
sample93	W-III	Yinqiao	2420	11.84	1103.25000000000	71.86	4396.08392308000
sample94	W-III	Guihua	2398	12.84	994.85000000000	68.17	4715.16310345000
sample95	W-II	Jinbi	2079	14.67	872.28000000000	67.77	5325.27447761000
sample96	W-II	Liuju	2179	14.14	933.34000000000	67.45	5141.27608696000
sample97	W-II	Longjie	2003	14.92	910.25000000000	67.6	5459.73173077000
sample98	W-II	Sanchahe	1990	15.12	832.46000000000	66.13	5494.23812500000
sample99	W-III	Santai	2645	11.51	1019.28000000000	69.13	4470.66128571000
sample100	W-II	Shiyang	1978	15.22	828.50000000000	66.5	5513.37970588000
sample101	W-III	Tanhua	2424	12.77	974.05000000000	68.41	4610.55514286000
sample102	W-II	Tiesuo	2273	13.81	927.29000000000	66.88	5056.06054054000
sample103	W-III	Wanbi	2042	14.82	956.63000000000	66.21	5388.95489043000
sample104	W-II	Xinjie	2049	14.83	863.64000000000	67.08	5359.29000000000
sample105	W-II	Zhaojiadian	1976	15.2	908.42000000000	66.76	5484.66794118000
sample106	C-I	Benzilan	3542	4.19	749.76000000000	72.04	2249.85339568000
sample107	C-I	Foshan	3822	2.7	807.63000000000	74.04	1984.22561447000
sample108	C-I	Shengping	4069	1.49	824.19000000000	74.39	1489.10670451000
sample109	C-I	Tuoding	2913	7.95	791.23000000000	70.28	3111.96815410000
sample110	C-I	Xiaruo	3493	4.76	828.69000000000	74.94	2113.80012658000
sample111	C-I	Yanmen	3485	4.59	897.84000000000	77.48	2016.22740625000
sample112	C-I	Yangla	3799	2.6	696.16000000000	70.64	2125.44185294000
sample113	C-I	Yunling	3630	3.73	871.44000000000	76.61	2004.27518846000
sample114	W-III	Awang	2119	13.53	959.87000000000	67.58	5029.02847826000
sample115	M-II	Hongtu	2768	10.07	1067.95000000000	70.28	3820.82802000000
sample116	M-II	Shekuai	2653	11.01	1042.63000000000	69.46	3783.49155556000
sample117	W-II	Tangdan	2313	12.21	976.29000000000	67.78	4538.17107391000
sample118	W-II	Tongdu	1935	14.94	877.43000000000	65.15	5478.96644262000
sample119	W-II	Tuobu	1537	16.67	857.29000000000	64.26	6057.39272727000
sample120	W-II	Wulong	1726	15.81	879.61000000000	64.61	5778.33409091000
sample121	W-II	Yinmin	2303	12.52	979.41000000000	67.88	4763.55108000000
sample122	W-III	Chahe	1738	16.09	960.86000000000	75.37	5735.18129032000
sample123	W-II	Dalong	1699	16.32	932.84000000000	74.55	5827.79605263000
sample124	W-III	Dianzhong	1821	15.57	967.58000000000	75.41	5575.79129032000
sample125	W-III	Fuliang	1694	16.39	975.25000000000	75.01	5727.99078947000
sample126	H-III	Huanian	1431	17.8	896.41000000000	74.32	6390.55125000000
sample127	W-III	Shuangjiang	1844	15.45	1014.08000000000	76.25	5449.95436364000
sample128	W-III	Tadian	1812	15.64	1032.05000000000	75.96	5584.47300000000
sample129	W-III	Xiaojie	1733	15.95	971.03000000000	75.42	5799.83684211000
sample130	M-II	Cibihu	2583	10.99	943.34000000000	71.06	3978.70025000000
sample131	W-II	Dengchuan	2287	12.66	925.94000000000	69.53	4520.17236667000
sample132	M-II	Fengyu	2676	10.36	1030.96000000000	72.52	3828.23998182000
sample133	M-II	Liantie	2335	12.83	929.23000000000	71.08	4121.95807143000
sample134	M-II	Niujie	2758	10.27	958.20000000000	70.42	3703.13386364000
sample135	M-II	Qiaohou	2674	10.38	1000.88000000000	72.8	3766.42875904000
sample136	M-II	Sanying	2650	10.93	936.58000000000	70.18	4069.92846154000
sample137	M-II	Xishan	2442	11.6	990.51000000000	72.89	4193.93290244000
sample138	M-II	Yousuo	2476	11.92	940.23000000000	69.77	4342.50570000000
sample139	W-I	Dasi	1867	14.96	1298.81000000000	76.23	5331.03750000000
sample140	W-I	Fengshan	2024	14.37	1391.20000000000	76.18	5093.78750000000
sample141	W-I	Guoda	2009	14.43	1445.34000000000	74.86	5347.89107143000
sample142	W-III	Lushi	1872	15.4	1209.00000000000	75.4	5421.69724138000
sample143	W-I	Luodang	1995	14.59	1360.14000000000	75.58	5259.25125000000
sample144	W-I	Mengyou	1795	15.69	1331.68000000000	75.36	5538.40246154000
sample145	W-I	Sanchahe	1853	15.41	1364.06000000000	74.66	5460.21183673000
sample146	W-III	Shili	1983	14.49	1213.92000000000	76.2	5156.19078947000
sample147	W-I	Xiaowan	1983	14.49	1312.89000000000	75.65	5029.42968750000
sample148	W-III	Xinhua	1794	15.65	1143.83000000000	73.85	5635.35321429000
sample149	W-I	Xueshan	1856	15.32	1366.89000000000	74.38	5540.35500000000
sample150	W-III	Yaojie	1761	16.11	1189.32000000000	73.77	5866.14200000000
sample151	H-IV	Yingpan	1486	17.36	1188.97000000000	72.6	6347.85700000000
sample152	C-II	Jiake	2782	8.64	1218.06000000000	83.2	2959.20686000000
sample153	C-II	Luma	2699	8.9	1213.55000000000	83.79	3112.28359412000
sample154	C-II	Maji	2643	9.22	1188.51000000000	81.95	3215.97278313000
sample155	C-II	Pihe	2582	9.7	1215.45000000000	80.99	3123.84927727000
sample156	C-II	Shangpa	2622	9.38	1229.51000000000	83.35	3119.83245156000
sample157	C-II	Shiyue	2754	8.8	1189.44000000000	82.53	3077.73813038000
sample158	C-II	Zili	2685	9.35	1215.66000000000	81.95	3139.98314000000
sample159	W-III	Chijiu	2036	14.36	1028.95000000000	73.69	5074.66862069000
sample160	W-III	Daying	1986	14.69	999.49000000000	73.3	5168.56312500000
sample161	W-III	Dongcun	1883	15.38	985.26000000000	71.65	5388.61142857000
sample162	W-III	Kuanzhuang	1990	14.65	1016.20000000000	72.8	5136.09964286000
sample163	W-III	Luomian	2115	13.91	1050.22000000000	74.48	4937.64000000000
sample164	W-III	Sandan	2055	14.22	1032.69000000000	73.47	5039.91000000000
sample165	W-III	Yongding	2000	14.49	1008.50000000000	73.83	5066.95227273000
sample166	H-III	Ayong	985	18.02	1131.75000000000	78.66	6478.80789474000
sample167	H-IV	Banlun	1041	17.74	1265.78000000000	80.21	6412.60500000000
sample168	H-III	Boai	450	20.62	1163.59000000000	76.53	7423.75024390000
sample169	H-III	Dongbo	865	18.57	1188.59000000000	78.5	6722.45494382000
sample170	H-IV	Gula	708	19.28	1292.53000000000	78.44	7009.92400000000
sample171	H-IV	Guichao	856	18.63	1267.51000000000	79.01	6704.06857143000
sample172	H-III	Huajia	1150	17.19	1176.42000000000	79.67	6353.24090909000
sample173	H-IV	Lida	1248	16.7	1275.28000000000	81.47	6310.29000000000
sample174	W-I	Muyang	1420	15.91	1272.08000000000	82.5	5690.05010870000
sample175	H-III	Naneng	874	18.39	1186.31000000000	78.4	6558.06850000000
sample176	H-IV	Tianpeng	1224	16.78	1315.81000000000	82.45	6311.71960000000
sample177	H-IV	Xinhua	1063	17.69	1200.86000000000	79.85	6413.23105263000
sample178	H-IV	Zhesang	599	19.82	1219.20000000000	77.51	7220.91529412000
sample179	W-III	Dahe	1903	13.7	1154.01000000000	76.63	4990.48800000000
sample180	W-I	Fucun	1906	13.5	1292.54000000000	80.26	4834.59000000000
sample181	W-I	Gugan	1380	16.2	1401.22000000000	80.77	5738.43428571000
sample182	W-III	Housuo	2219	11.75	1113.25000000000	76.32	4459.52296875000
sample183	W-I	Huangnihe	1652	14.73	1396.29000000000	81.27	5259.00574468000
sample184	W-I	Laochang	2036	12.91	1330.55000000000	82.43	4532.28324324000
sample185	W-III	Mohong	2214	12.25	1125.02000000000	77.04	4418.04389610000
sample186	W-III	Shengjing	2091	12.76	1071.81000000000	74.75	4624.10166667000
sample187	W-I	Shibalianshan	1722	14.61	1440.74000000000	82.13	5084.44611111000
sample188	W-III	Yingshang	1898	13.75	1212.85000000000	78.01	4899.59160000000
sample189	W-III	Zhong'an	2075	12.86	1081.25000000000	75.18	4741.81388889000
sample190	W-III	Zhuyuan	1978	13.39	1203.83000000000	78.48	4859.51250000000
sample191	H-III	Baohe	1306	18.48	1250.77000000000	76.3	6681.34909091000
sample192	H-III	Datun	1520	16.66	1032.91000000000	75.02	6361.43590909000
sample193	H-III	Jijie	1544	16.73	977.48000000000	74.14	6310.29638298000
sample194	H-III	Jiasha	1439	17.43	1188.36000000000	75.94	6487.89792453000
sample195	W-I	Kafang	1688	16.12	1428.41000000000	78.68	5938.80411765000
sample196	W-I	Laochang	2207	13.04	1478.40000000000	79.46	4891.31520000000
sample197	H-IV	Manhao	579	22.48	1285.51000000000	75.39	8164.75411765000
sample198	H-II	Shadian	1310	18.17	807.27000000000	72.35	6724.57500000000
sample199	W-I	Xicheng	1982	14.23	1324.99000000000	77.79	5309.08571429000
sample200	W-I	Daxing	1996	14.52	1590.93000000000	74.95	5302.49760000000
sample201	H-IV	Gengma	1419	17.54	1455.63000000000	75.52	6321.65576923000
sample202	H-I	Hepai	1605	16.38	1743.06000000000	78.95	6325.90000000000
sample203	W-I	Manghong	1947	14.77	1724.13000000000	76.81	5400.43159091000
sample204	H-IV	Mengjian	1226	18.6	1325.22000000000	73.44	6950.07382979000
sample205	W-I	Mengsa	1573	16.77	1379.50000000000	73.52	6137.52423529000
sample206	W-I	Mengyong	1490	17.3	1228.93000000000	71.84	6229.71757143000
sample207	H-IV	Mengding	1098	19.18	1536.51000000000	77.68	6947.26056818000
sample208	H-IV	Sipaishan	1447	17.5	1534.25000000000	76.53	6359.33017241000
sample209	C-II	Bingzhongluo	3219	5.87	1047.14000000000	82.19	2344.17044776000
sample210	C-II	Cikai	3003	7.06	1127.10000000000	84.46	2550.67878496000
sample211	C-II	Dulongjiang	3102	6.34	1151.85000000000	85.5	2417.37691015000
sample212	C-II	Pengdang	3086	6.78	1049.37000000000	81.11	2579.98176316000
sample213	C-II	Puladi	2800	8.49	1153.90000000000	81.68	3008.09548209000
sample214	M-II	Dadong	2490	11.47	930.17000000000	65.9	4316.06881818000
sample215	M-II	Dayan	2482	11.78	967.84000000000	65.08	4342.37000000000
sample216	M-II	Jin'an	2512	11.63	960.26000000000	65.98	4278.77869565000
sample217	W-III	Jinjiang	2159	13.51	950.88000000000	65.03	4849.97117647000
sample218	M-II	Jinshan	2532	11.46	965.04000000000	65.52	4156.06200000000
sample219	M-II	Kainan	2621	11.15	974.84000000000	66.06	3963.68207143000
sample220	M-II	Qihe	2728	10.36	985.57000000000	67.4	3876.12573889000
sample221	M-II	Shuhe	2871	9.46	940.83000000000	67.09	3488.51912857000
sample222	M-II	Wenhua	2642	10.81	946.06000000000	66.47	3991.92330000000
sample223	M-II	Xian	2514	11.55	962.46000000000	65.22	4195.84500000000
sample224	M-II	Xianghe	2378	12.3	980.17000000000	64.67	4344.20000000000
sample225	W-II	Ala	1985	14.61	919.66000000000	73.24	5221.50642857000
sample226	W-III	Dabanchiao	2119	13.79	1004.53000000000	74.1	4924.89882353000
sample227	W-II	Guanshang	1896	15.2	914.08000000000	72.46	5492.85000000000
sample228	W-II	Guandu	1893	15.23	875.02000000000	72.47	5500.82250000000
sample229	W-II	Jinma	1915	15.02	917.30000000000	72.67	5454.00000000000
sample230	W-II	Liujia	1890	15.24	897.38000000000	72.42	5501.40000000000
sample231	W-II	Taihe	1882	15.19	931.25000000000	72.43	5548.00000000000
sample232	W-II	Wujing	1886	15.17	929.10000000000	72.47	5548.00000000000
sample233	W-II	Xiaobanqiao	1901	15.15	885.29000000000	72.56	5471.37000000000
sample234	W-II	Yiliu	1895	15.19	851.67000000000	72.57	5502.92571429000
sample235	H-III	Babao	1228	16.9	1162.92000000000	80.28	6383.02240385000
sample236	H-III	Bamei	1049	18.18	1069.51000000000	78.58	6508.47969925000
sample237	H-III	Banbang	901	18.72	1065.12000000000	78.05	6719.14043478000
sample238	H-III	Diwei	1181	17.54	1102.84000000000	78.99	6349.38000000000
sample239	H-III	Dongbao	1317	16.63	1071.30000000000	79.79	6319.70900000000
sample240	W-III	Heizhiguo	1483	15.77	1212.89000000000	82.05	5674.83851351000
sample241	W-III	Jiumo	1384	16.47	1075.56000000000	79.65	5961.56896552000
sample242	W-III	Liancheng	1351	16.5	1071.41000000000	79.56	5939.27916667000
sample243	W-III	Nasa	1480	16.06	1136.55000000000	80.76	5843.15126582000
sample244	W-III	Nanping	1388	16.16	1159.72000000000	80.89	5852.78619048000
sample245	W-III	Shuguang	1567	15.25	1197.55000000000	81.55	5494.58302326000
sample246	W-III	Wuzhu	1599	15.42	1156.51000000000	80.47	5608.37850000000
sample247	H-III	Yangliujing	1213	17.06	1082.06000000000	79.34	6450.01974026000
sample248	W-III	Zhetai	1370	16.75	1172.21000000000	79.35	5935.37149254000
sample249	W-III	Zhetu	1470	16.15	1144.01000000000	79.6	5762.99641304000
sample250	W-III	Zhujie	1711	14.6	1243.91000000000	82.1	5264.22418605000
sample251	W-III	Zhulin	1509	15.97	1124.08000000000	79.56	5804.75258824000
sample252	W-III	Zhuanjiao	1372	16.55	1136.49000000000	81.31	5910.29189189000
sample253	H-I	Hekou	334	23.28	1692.55000000000	82.55	8176.01444444000
sample254	H-IV	Laofanzhai	700	20.9	1635.75000000000	82.85	7632.86444444000
sample255	H-IV	Lianhuatan	801	20.97	1527.01000000000	79.94	7445.37446809000
sample256	H-I	Nanxi	449	22.42	1681.17000000000	83.1	7934.08071429000
sample257	H-IV	Qiaotou	1079	18.83	1520.67000000000	84.01	6738.52500000000
sample258	H-I	Yaoshan	915	20.24	1666.45000000000	83.03	6997.36630435000
sample259	M-II	Caohai	2853	9.7	1007.63000000000	69.09	3537.81659400000
sample260	W-II	Huangping	1916	15.24	832.32000000000	65.42	5551.32838710000
sample261	M-II	Jindun	2436	12.09	951.90000000000	67.1	4313.55729730000
sample262	W-II	Liuhe	2153	13.83	914.19000000000	65.62	5071.77552632000
sample263	W-II	Longkaikou	1702	16.21	838.00000000000	63.72	6007.08000000000
sample264	M-II	Songgui	2384	12.36	923.48000000000	67.45	4343.86143158000
sample265	M-II	Xiyi	2509	11.68	945.71000000000	68.58	4193.60247736000
sample266	M-II	Xintun	2495	11.72	988.71000000000	66.52	4325.68500000000
sample267	M-II	Yunhe	2311	12.29	957.73000000000	66.71	4332.23000000000
sample268	W-I	Azha	1651	16.36	1632.68000000000	79.01	5989.30607143000
sample269	W-I	Baohua	1790	15.48	1634.12000000000	78.88	5698.07368421000
sample270	W-I	Chegu	1850	15.24	1677.41000000000	79.01	5602.28100000000
sample271	H-III	Dayang	1252	18.76	1215.81000000000	75.15	6868.83187500000
sample272	W-I	Diema	1873	15.33	1680.40000000000	79.23	5496.75257143000
sample273	W-I	Jiayin	1604	16.42	1524.31000000000	78.13	6194.04230769000
sample274	W-I	Jiache	1856	15.36	1791.77000000000	79.67	5544.21535714000
sample275	W-I	Langdi	1665	16.2	1517.24000000000	77.81	5817.99500000000
sample276	W-I	Leye	1625	16.35	1468.71000000000	77.68	6016.96000000000
sample277	W-I	Luoen	1700	16.07	1750.86000000000	79.1	5911.37400000000
sample278	H-IV	Sancun	1360	18.19	1533.76000000000	77.43	6485.12888889000
sample279	H-IV	Shitou	1475	17.31	1402.97000000000	77.53	6371.72307692000
sample280	H-III	Yisa	674	21.74	899.24000000000	72.77	8078.57400000000
sample281	W-III	Beicheng	1961	14.78	957.33000000000	74.71	5305.71714286000
sample282	W-III	Chunhe	2006	14.47	999.86000000000	75.56	5205.98129032000
sample283	W-II	Daying	1802	15.62	947.35000000000	75.12	5587.96772727000
sample284	W-II	Fenghuang	1749	15.94	908.22000000000	74.27	5772.79800000000
sample285	W-II	Gaocang	1818	15.52	940.51000000000	74.95	5600.22000000000
sample286	W-II	Liqi	1759	15.93	898.30000000000	74	5741.89875000000
sample287	W-III	Luohe	1990	14.56	1028.72000000000	76.37	5228.30423077000
sample288	W-III	Xiaoshiqiao	2075	14.08	984.23000000000	75.17	5012.06181818000
sample289	W-II	Yanhe	1760	15.89	944.02000000000	75.12	5700.14333333000
sample290	W-II	Yudai	1642	16.55	888.44000000000	73.79	5866.50000000000
sample291	W-II	Yuxing	1669	16.46	886.24000000000	73.71	5988.51000000000
sample292	H-II	Huaxi	1586	16.78	857.30000000000	72.95	6414.10826087000
sample293	W-III	Ningzhou	1924	14.79	960.40000000000	74.75	5394.73720588000
sample294	H-II	Panxi	1444	17.29	848.10000000000	72.6	6487.33900000000
sample295	W-II	Qinglong	1891	14.93	947.62000000000	74.46	5479.17211268000
sample296	W-II	Tonghongdian	1703	15.76	926.79000000000	73.94	5865.24500000000
sample297	W-III	Chuanfang	1891	15.59	1026.89000000000	65.77	5720.42142857000
sample298	W-III	Rongjiang	1672	16.99	975.01000000000	64.31	6172.24298507000
sample299	W-III	Shilongba	1468	17.97	988.45000000000	63.24	6173.74200000000
sample300	W-III	Tongda	2318	13.09	987.53000000000	68.08	4725.80343750000
sample301	W-III	Xinzhuang	1866	15.74	993.51000000000	65.65	5724.72200000000
sample302	W-III	Xingquan	1918	15.61	1024.21000000000	65.35	5643.81000000000
sample303	W-III	Yongxing	2042	14.67	1007.54000000000	66.85	5308.37000000000
sample304	W-III	Zhongxin	1788	16.17	1019.42000000000	65.31	5911.90235294000
sample305	W-II	Baoyun	2321	11.8	864.77000000000	69.84	4377.57771429000
sample306	M-II	Dahai	2661	10.45	998.26000000000	69.46	3841.58411765000
sample307	W-II	Dajing	1978	13.14	861.60000000000	70.47	4812.66710526000
sample308	M-II	Daqiao	2491	10.62	902.58000000000	71.54	3785.35688571000
sample309	M-II	Daibu	2680	10.12	993.22000000000	70.02	3724.80775345000
sample310	M-II	Gucheng	2491	11.26	903.17000000000	69.72	4080.79500000000
sample311	W-II	Huohong	2121	11.8	840.65000000000	73.05	4352.74666667000
sample312	M-II	Jiache	2626	10.61	1015.56000000000	69.82	3901.69129787000
sample313	M-II	Jinzhong	2359	11.84	901.67000000000	68.88	4321.10918000000
sample314	W-II	Kuanshan	2294	11.08	871.94000000000	72.73	4348.46500000000
sample315	M-II	Laochang	2506	11.04	922.82000000000	70.15	4043.29285714000
sample316	W-II	Leye	2026	13.13	825.35000000000	69.95	4786.60672131000
sample317	W-II	Luna	2178	12.6	891.38000000000	69.05	4637.19400000000
sample318	W-II	Malu	2028	12.2	826.91000000000	73.24	4431.25818182000
sample319	W-II	Nagu	1821	15.32	851.76000000000	65.85	5545.81046512000
sample320	W-II	Shangcun	2197	12.73	909.59000000000	68.32	4778.30170213000
sample321	W-II	Tianba	2197	12.92	947.27000000000	68.55	4792.06448276000
sample322	M-II	Wuxing	2364	11.54	873.81000000000	70.31	4243.06371429000
sample323	M-II	Xinjie	2471	11.02	908.33000000000	70.42	4092.91630435000
sample324	W-II	Yiche	1993	12.91	839.24000000000	71.36	4714.59311688000
sample325	W-II	Yulu	2207	12.31	878.06000000000	69.68	4569.40275000000
sample326	W-II	Zhehai	2194	12.17	849.15000000000	70.74	4493.11180328000
sample327	W-II	Zhichang	2008	12.66	848.57000000000	72.02	4505.20105263000
sample328	H-II	Chake	1536	16.88	840.60000000000	72.75	6332.35068182000
sample329	H-II	Dianwei	1679	16.14	983.93000000000	74.3	6411.24875000000
sample330	H-III	Guanting	1582	16.81	1215.25000000000	76.35	6513.17953125000
sample331	H-II	Lihao	1740	15.79	955.16000000000	74.01	6313.11500000000
sample332	H-II	Limin	1684	16	903.96000000000	73.55	6327.89600000000
sample333	H-II	Lin'an	1571	16.71	971.81000000000	74.08	6427.76526316000
sample334	H-II	Miandian	1511	17.03	859.92000000000	72.97	6339.22603448000
sample335	H-II	Nanzhuang	1498	17.16	854.92000000000	72.91	6422.34631579000
sample336	H-II	Panjiang	1463	17.19	829.03000000000	72.52	6382.87263158000
sample337	H-III	Potou	1447	17.47	1169.74000000000	75.75	6444.17884615000
sample338	H-III	Puxiong	1903	14.75	1181.04000000000	76.05	6322.43954545000
sample339	H-III	Qinglong	1649	16.3	1124.43000000000	75.5	6440.39673077000
sample340	H-II	Qujiang	1562	16.86	866.07000000000	73.16	6436.47964286000
sample341	H-II	Xizhuang	1520	17.07	932.18000000000	73.75	6339.36000000000
sample342	M-II	Diannan	2628	10.76	916.70000000000	70.25	3889.33793333000
sample343	M-II	Jinhua	2706	10.3	931.50000000000	70.16	3708.98160000000
sample344	C-II	Laojun Mountain	2955	8.5	1020.32000000000	74.24	2952.95713846000
sample345	M-II	Madeng	2824	9.27	1011.55000000000	73.82	3336.91153846000
sample346	M-II	Misha	2840	9.25	1030.98000000000	73.65	3280.26140667000
sample347	M-II	Shaxi	2597	10.83	927.07000000000	71.2	3926.34458936000
sample348	M-II	Xiangtu	2881	9.05	1064.20000000000	74.68	3317.31821875000
sample349	M-II	Yangcen	2743	9.9	955.38000000000	71.99	3522.72975000000
sample350	H-I	Baozang	1218	18.97	1931.60000000000	80.65	6827.39378049000
sample351	H-I	Guoqing	1306	18.38	2194.78000000000	82.39	6547.41610169000
sample352	H-I	Jiahe	1109	19.35	1919.02000000000	80.19	6970.51468085000
sample353	H-I	Kangping	1279	18.68	1917.53000000000	81.07	6652.23270492000
sample354	H-I	Menglie	1150	19.29	2186.14000000000	82.53	6862.36918033000
sample355	H-I	Qushui	897	20.54	1977.25000000000	81.27	7414.39071429000
sample356	H-I	Zhengdong	1080	19.8	1898.98000000000	81.25	7042.45937500000
sample357	W-II	Anhua	1951	14.73	938.90000000000	74.7	5323.92200000000
sample358	W-II	Dajie	1875	15.06	925.34000000000	74.65	5448.57187500000
sample359	W-II	Jiangcheng	1863	15.21	915.14000000000	74.05	5564.76073171000
sample360	W-II	Jiuxi	1865	15.14	938.74000000000	74.86	5514.61000000000
sample361	W-II	Luju	1944	14.79	938.70000000000	74.66	5273.04818182000
sample362	W-II	Qianwei	1794	15.61	885.71000000000	74.03	5628.78136364000
sample363	W-III	Xiongguan	1973	14.59	952.76000000000	74.94	5303.46272727000
sample364	H-I	Ade	1594	16.27	1896.95000000000	83.27	6382.77166667000
sample365	H-I	Dazhai	1296	17.91	1794.22000000000	82.19	6423.80129032000
sample366	H-I	Jinhe	1376	17.76	2051.35000000000	84.13	6317.67600000000
sample367	H-I	Jinshuihe	1092	19.16	2134.78000000000	84.76	6855.14014286000
sample368	H-I	Laoji	1011	19.79	1814.40000000000	80.63	7183.85448980000
sample369	H-I	Laomeng	1470	17.42	1748.24000000000	81.28	6409.56258065000
sample370	H-I	Ma'an	1543	16.12	2000.91000000000	87.3	6440.75866667000
sample371	H-I	Mengla	1084	19.27	1975.46000000000	83.41	6933.15620690000
sample372	H-I	Mengqiao	917	19.91	1693.82000000000	81.81	7205.98107692000
sample373	H-IV	Shayi	995	19.73	1612.43000000000	78.91	7208.62500000000
sample374	H-I	Tongchang	1285	18.33	1988.84000000000	82.91	6588.04375000000
sample375	H-I	Yingpan	1504	17.21	1878.21000000000	82.27	6315.08083333000
sample376	H-I	Zhemi	1316	17.94	2002.16000000000	82.91	6453.76753846000
sample377	W-III	Baofeng	2073	14.04	983.94000000000	74.89	5155.24090909000
sample378	W-III	Erjie	2113	13.82	1009.59000000000	74.78	4910.82000000000
sample379	W-II	Jincheng	2043	14.19	943.98000000000	74.23	5175.20928571000
sample380	W-II	Kunyang	1942	14.9	901.45000000000	73.43	5376.05461538000
sample381	W-III	Liujie	2120	13.82	989.86000000000	75.01	4982.47650000000
sample382	W-II	Shangsuan	1999	14.48	928.11000000000	74.01	5243.46947368000
sample383	W-III	Shuanghe	2147	13.62	1042.10000000000	75.92	4839.08423077000
sample384	W-III	Xiyang	1969	14.81	995.65000000000	75.63	5252.17800000000
sample385	W-III	Anding	2022	14.71	1126.50000000000	74.08	5334.17210526000
sample386	W-I	Dachao	1613	17	1260.99000000000	76.19	6056.49977528000
sample387	W-III	Dajie	1751	16.24	1184.74000000000	77.18	5695.17387097000
sample388	W-III	Huashan	1686	16.54	1216.62000000000	77.48	5892.66255319000
sample389	W-III	Jinping	1790	15.91	1202.74000000000	76.3	5750.61469880000
sample390	W-I	Jingfu	1925	15.34	1285.19000000000	77.48	5378.94660000000
sample391	W-III	Linjie	1782	16.15	1196.30000000000	75.47	5814.61676471000
sample392	W-III	Longjie	2030	14.8	1132.07000000000	75.77	5247.43560000000
sample393	W-III	Mandeng	1491	17.86	1168.86000000000	74.76	6230.24555556000
sample394	W-III	Manwan	1656	16.94	1086.24000000000	73	6032.91226415000
sample395	W-III	Taizhong	1856	15.7	1163.56000000000	76.78	5555.38695652000
sample396	W-I	Wenjing	1554	17.25	1246.76000000000	77.36	6124.96075862000
sample397	W-III	Wenlong	1768	16.07	1102.09000000000	74.13	5753.38775510000
sample398	H-IV	Banpo	1267	18.79	1414.08000000000	76.17	6767.33464286000
sample399	H-IV	Bian	1249	18.8	1455.78000000000	77.11	6839.08200000000
sample400	H-IV	Fengshan	1590	17.03	1445.76000000000	79.16	6322.26954545000
sample401	W-I	Jinggu	1642	16.69	1417.99000000000	78.34	5984.72600000000
sample402	H-IV	Mengban	1216	19.02	1413.81000000000	76.51	6892.61034483000
sample403	H-IV	Minle	1324	18.53	1278.02000000000	75.63	6711.90075000000
sample404	H-IV	Weiyuan	1457	17.73	1449.63000000000	78.39	6400.54226519000
sample405	H-IV	Yizhi	1284	18.71	1431.08000000000	77.42	6755.08872180000
sample406	H-IV	Yongping	1388	18.05	1393.05000000000	76.21	6557.55946058000
sample407	H-IV	Zhengxing	1464	17.7	1489.75000000000	78.86	6369.05013699000
sample408	H-IV	Dadugang	1110	19.58	1502.03000000000	79.7	7064.32883721000
sample409	H-IV	Gasa	878	20.76	1309.48000000000	79.61	7488.06173554000
sample410	H-IV	Jinuo	990	20.23	1495.15000000000	81.05	7252.15942857000
sample411	H-IV	Jingha	762	21.44	1336.11000000000	80.59	7726.94769231000
sample412	H-IV	Jingne	1101	19.67	1411.10000000000	78.2	7133.53666667000
sample413	H-IV	Menghan	762	21.52	1362.94000000000	80.49	7714.95250000000
sample414	H-IV	Menglong	1001	20.11	1431.09000000000	81.4	7196.45246073000
sample415	H-I	Mengwang	1199	19.03	1777.07000000000	80.89	6860.12581395000
sample416	H-IV	Mengyang	970	20.36	1402.54000000000	79.5	7337.90275862000
sample417	H-IV	Puwen	1118	19.55	1549.41000000000	79.21	7085.28035294000
sample418	H-IV	Yunjing	824	21.31	1266.05000000000	79.16	7703.73150000000
sample419	W-III	Beige	2074	13.5	1179.11000000000	76.71	5060.57475000000
sample420	W-III	Dazhuang	1802	15.33	1004.08000000000	74.65	5730.75400000000
sample421	H-II	Lebaidao	1390	17.69	811.96000000000	72.25	6556.83208333000
sample422	H-II	Lingquan	1593	16.4	893.56000000000	73.36	6415.65700000000
sample423	H-II	Xiaolongtan	1456	17.25	818.56000000000	72.41	6414.14379310000
sample424	H-II	Yangjie	1683	16.08	963.78000000000	74.33	6308.27583333000
sample425	H-II	Zhongheying	1631	16.13	930.72000000000	74.04	6310.46142857000
sample426	C-II	Hexi	2825	8.89	997.87000000000	74.6	3140.61758041000
sample427	C-II	Jinding	2903	8.67	1070.23000000000	75.92	3084.70934308000
sample428	C-II	Lajing	2938	8.29	1100.65000000000	77.36	2886.75479011000
sample429	C-II	Shideng	2782	8.96	1105.57000000000	78.39	3135.31376087000
sample430	C-II	Tongdian	2896	8.7	1005.76000000000	74.39	3027.21780000000
sample431	M-II	Tue	2619	9.97	1135.46000000000	76.39	3559.03780851000
sample432	C-II	Yingpan	2615	9.82	1131.39000000000	77.88	3135.03351935000
sample433	C-II	Zhongpai	2876	8.26	1099.98000000000	79.36	2983.63954831000
sample434	H-I	Ankang	1747	15.75	1993.16000000000	79.12	6582.18187500000
sample435	H-I	Dashan	1474	17.27	1719.25000000000	77.95	6506.69268293000
sample436	H-I	Donghe	1746	15.94	1997.24000000000	79.4	6465.26733333000
sample437	H-I	Donghui	1380	17.95	1914.91000000000	79.81	6481.61000000000
sample438	H-I	Fazhanhe	1650	16.53	1897.20000000000	80.67	6342.07775000000
sample439	H-I	Fubang	1720	16.06	2104.89000000000	79.38	6368.16622642000
sample440	H-I	Fudong	1703	16.12	1834.09000000000	78.53	6483.53000000000
sample441	H-IV	Huimin	1220	18.94	1584.81000000000	79.22	6864.21636364000
sample442	H-I	Jiujing	1417	17.86	1813.44000000000	79.57	6453.96984375000
sample443	H-I	Laba	1536	17.07	2174.77000000000	80.02	6551.49517857000
sample444	H-I	Menglang	1476	17.42	1934.76000000000	79.32	6317.27534483000
sample445	H-I	Muga	1723	15.97	2151.83000000000	79.45	6328.05733333000
sample446	H-I	Nanling	1509	17.43	1875.59000000000	78.62	6302.48250000000
sample447	H-I	Nuofu	1381	17.96	1837.65000000000	80.84	6405.31595745000
sample448	H-IV	Nuozhadu	1324	18.28	1638.20000000000	78.54	6647.32164474000
sample449	H-IV	Qianliu	1326	18.3	1637.27000000000	77.71	6671.37220000000
sample450	H-I	Shangyun	1389	17.92	1687.88000000000	77.32	6443.45661972000
sample451	H-IV	Wendong	1480	17.42	1645.76000000000	77.23	6390.21727273000
sample452	H-I	Xuelin	1770	15.68	2207.36000000000	79.92	6338.73463415000
sample453	H-I	Zhutang	1629	16.47	2180.43000000000	79.44	6429.98083333000
sample454	W-I	Dachang	1922	13.45	1861.40000000000	83.98	4868.81500000000
sample455	W-I	Hexi	1582	15.59	1668.42000000000	81.31	5417.30842105000
sample456	W-I	Jiubao	1437	16.29	1707.80000000000	81.33	5784.18480000000
sample457	W-I	Mangdong	1391	16.74	1746.43000000000	81.78	5898.49588235000
sample458	W-I	Mengyang	1235	17.6	1729.71000000000	81.29	6281.30727273000
sample459	W-I	Nangsong	1439	16.33	1634.87000000000	80.19	5856.24571429000
sample460	W-I	Pingshan	1653	15.36	1735.51000000000	80.82	5493.52714286000
sample461	W-I	Xiaochang	1646	15.48	1824.58000000000	82.22	5366.41750000000
sample462	W-I	Zhedao	1349	16.93	1685.67000000000	80.92	5924.75571429000
sample463	W-I	Bangdong	1794	15.71	1411.55000000000	75.79	5746.43878125000
sample464	W-I	Boshang	1979	14.56	1598.49000000000	75.81	5383.20818182000
sample465	W-I	Fengxiang	1871	15.27	1463.83000000000	74.65	5574.23900000000
sample466	W-I	Matai	1873	15.3	1468.78000000000	75.6	5515.48176471000
sample467	W-I	Mayidui	1741	16.15	1296.52000000000	73.44	5840.28800000000
sample468	W-I	Mangpan	1969	14.79	1440.74000000000	74.91	5412.70956522000
sample469	W-I	Nanmei	2176	13.57	1662.21000000000	75.45	4859.07000000000
sample470	H-IV	Pingcun	1271	18.79	1206.55000000000	73.99	6832.49042553000
sample471	W-I	Quannei	1813	15.53	1578.38000000000	76.24	5618.62285714000
sample472	W-I	Zhangtuo	1943	14.79	1481.93000000000	74.21	5439.90083333000
sample473	W-I	Bizhai	1667	15.52	1554.02000000000	78.36	5639.25375000000
sample474	W-I	Lameng	1518	16.14	1454.93000000000	77.57	5826.03964286000
sample475	W-I	Longjiang	1704	15.35	1721.49000000000	80.34	5438.86818182000
sample476	W-I	Longshan	1625	15.62	1918.53000000000	82.08	5541.56555556000
sample477	W-I	Longxin	2028	13.61	1778.02000000000	81.97	4793.23211538000
sample478	H-IV	Mengnuo	1031	19.36	1343.77000000000	73.85	7084.17473684000
sample479	H-I	Mucheng	1469	16.83	1716.47000000000	79.44	6453.38463415000
sample480	W-I	Pingda	1687	15.52	1691.43000000000	79.28	5583.20550000000
sample481	W-I	Xiangda	1982	13.81	1877.21000000000	82.48	4869.37235294000
sample482	W-I	Zhen'an	1842	14.53	1620.91000000000	80.01	5150.97750000000
sample483	W-III	Banqiao	2143	13	1217.33000000000	76.35	4666.69058824000
sample484	W-III	Bingma	1630	16.17	1050.45000000000	75.6	5873.67666667000
sample485	W-III	Hanshuang	1999	13.94	1216.15000000000	76.39	5044.44891892000
sample486	W-III	Hetu	1725	15.57	1028.41000000000	74.85	5627.87250000000
sample487	W-III	Jinji	1991	14.1	1146.40000000000	76.12	5077.58142857000
sample488	W-III	Lancheng	1979	13.77	1234.38000000000	76.34	5044.64700000000
sample489	W-I	Lujiang	1474	16.43	1326.00000000000	75.87	6040.93670079000
sample490	W-I	Mangkuan	1765	14.55	1236.24000000000	74.31	5327.91308529000
sample491	W-III	Pupiao	1645	15.71	1221.83000000000	75.54	5694.03634615000
sample492	W-III	Shuizhai	2058	13.44	1175.46000000000	76.41	4937.16333333000
sample493	W-III	Wadu	1992	13.95	1182.69000000000	76.9	5074.31615385000
sample494	W-III	Wafang	2131	13.11	1215.84000000000	75.12	4778.75433962000
sample495	W-III	Wama	1939	14.06	1136.01000000000	73.29	5011.45731346000
sample496	W-III	Wayao	2097	13.17	1136.72000000000	75.05	4794.20461139000
sample497	W-III	Xiyi	1806	15.01	1178.57000000000	76.44	5472.36891892000
sample498	W-III	Xinjie	1833	14.71	1194.31000000000	76.17	5343.51818182000
sample499	W-III	Yangliu	1630	15.84	1177.38000000000	74.05	5740.11461538000
sample500	W-III	Yongchang	1932	14.19	1159.29000000000	75.72	5023.26300000000
sample501	H-I	Chengzi	1223	17.52	1761.84000000000	81.64	6365.94810811000
sample502	W-I	Husa	1602	15.26	1908.05000000000	83.55	5515.31071429000
sample503	W-I	Huguo	1731	14.59	1909.40000000000	84.04	5266.15888889000
sample504	H-I	Jinghan	1221	17.52	1778.06000000000	81.54	6365.94214286000
sample505	H-I	Longba	1309	16.94	1791.30000000000	82.08	6309.40970588000
sample506	H-I	Mengyue	1220	17.51	1794.48000000000	81.69	6379.52117647000
sample507	W-I	Qingping	1436	16.3	1836.29000000000	82.69	5944.02454545000
sample508	W-I	Wangzi	1392	16.61	1851.85000000000	82.54	5994.23571429000
sample509	H-I	Zhangfeng	937	19.01	1613.31000000000	80.17	6956.67000000000
sample510	M-III	Chenggan	2617	9.55	1259.80000000000	79.11	3553.57093469000
sample511	M-III	Daxingdi	2391	11.11	1211.97000000000	75.87	4102.54377656000
sample512	M-III	Gudeng	2463	10.83	1192.19000000000	77.64	3753.46548889000
sample513	M-III	Laowo	2381	11.49	1155.37000000000	74.03	4180.39974878000
sample514	M-III	Liuku	2066	13.06	1152.74000000000	73.24	4334.56531600000
sample515	M-III	Luzhang	2369	10.9	1267.34000000000	76.46	4128.10363636000
sample516	M-III	Luobenzhuo	2634	9.51	1232.40000000000	80.57	3655.42507143000
sample517	M-III	Pianma	2605	10.06	1328.69000000000	78.78	3540.81162500000
sample518	W-III	Shangjiang	2002	12.99	1223.02000000000	74.08	4982.06797119000
sample519	W-III	Baishui	1884	14.49	1027.61000000000	78.06	5150.01340909000
sample520	W-III	Jinma	1831	14.98	950.56000000000	76.76	5322.85263158000
sample521	W-II	Jiucheng	1887	14.72	943.02000000000	76.49	5258.88692308000
sample522	W-III	Santang	2026	13.75	1076.45000000000	78.42	4956.82275000000
sample523	W-II	Wujiepu	1793	15.33	909.59000000000	75.83	5537.77727273000
sample524	W-III	Xiangyang	1891	14.4	1080.40000000000	78.62	5024.74500000000
sample525	W-II	Yongning	1615	16.15	941.70000000000	75.55	5831.57727273000
sample526	W-II	Zhongshu	1807	15.11	926.53000000000	76.57	5408.38465116000
sample527	M-I	Ciyuan	1956	12.22	806.38000000000	74.66	4305.90500000000
sample528	W-II	Huodehong	1971	12.78	844.86000000000	72.51	4451.79200000000
sample529	M-I	Jiangdi	2152	11.54	831.82000000000	74.23	4230.16142857000
sample530	W-II	Lehong	1898	13.26	874.11000000000	71.59	4735.12950000000
sample531	M-I	Longshu	2304	10.19	823.32000000000	76.22	3642.15116667000
sample532	W-II	Longtoushan	1827	13.78	861.41000000000	71.28	4824.61912286000
sample533	M-I	Shuimo	2465	9.59	862.56000000000	75.83	3408.23563125000
sample534	W-II	Suoshan	1947	13.12	863.30000000000	72.29	4464.77463750000
sample535	M-I	Taoyuan	1979	12.18	812.66000000000	74.45	4320.03000000000
sample536	M-I	Wenping	2014	12.1	834.53000000000	74.17	4327.96200000000
sample537	M-I	Xiaozhai	1886	12.84	839.40000000000	73.55	4343.11600000000
sample538	M-I	Xinjie	2421	9.18	837.13000000000	77.32	3315.28060588000
sample539	W-III	Banqiao	1956	14.25	993.02000000000	74.99	5185.37900000000
sample540	W-II	Damogu	1895	14.74	921.46000000000	74.87	5303.21727273000
sample541	W-III	Fanghua	2069	13.69	982.03000000000	74.44	4927.61368421000
sample542	W-III	Huoshui	2054	13.45	1090.89000000000	77.41	4787.22166667000
sample543	W-III	Longhai	2128	13.09	1075.59000000000	77.94	4656.24346154000
sample544	W-III	Majie	1944	14.36	965.77000000000	75.83	5137.63000000000
sample545	W-III	Sanchahe	2002	14.06	997.61000000000	75.85	4987.36650000000
sample546	W-II	Xiaobaihu	1974	14.3	938.44000000000	74.3	5159.00625000000
sample547	W-III	Zhaokua	2079	13.57	1006.52000000000	77.12	4873.99714286000
sample548	W-II	Zhongshu	1849	14.96	911.60000000000	74.36	5398.08352941000
sample549	W-III	Bicheng	2062	14.46	1027.09000000000	74.26	5050.24645161000
sample550	W-II	Caiyun	1630	16.81	894.47000000000	71.73	6045.03545455000
sample551	W-III	Gaofeng	2190	13.77	1020.22000000000	72.14	4910.85954545000
sample552	W-II	Guangtong	1924	15.24	947.28000000000	71.58	5444.23055556000
sample553	W-III	Heping	1899	15.3	985.99000000000	73.72	5363.36880000000
sample554	W-III	Heijing	2008	14.81	967.29000000000	70.09	5323.39153846000
sample555	W-II	Jinshan	1737	16.24	943.85000000000	73.11	5778.14391304000
sample556	W-II	Konglongshan	1620	16.95	892.45000000000	72.57	6088.42250000000
sample557	W-III	Qinfeng	2059	14.32	1023.28000000000	74.62	5071.33230769000
sample558	W-III	Renxing	1948	15.02	1009.10000000000	73.28	5283.15000000000
sample559	W-III	Tuguan	1965	14.89	977.84000000000	74.47	5259.76400000000
sample560	W-II	Tuo'an	1935	15.25	944.27000000000	70.29	5478.37750000000
sample561	W-III	Yipinglang	1983	14.91	983.65000000000	72.62	5291.29629630000
sample562	W-III	Zhongcun	1954	15.06	994.24000000000	72.92	5344.76571429000
sample563	W-III	Cuihua	1972	14.81	1014.44000000000	71.56	5267.12081633000
sample564	W-III	Jiaoping	2289	13.08	1062.38000000000	69.58	4716.85642857000
sample565	W-III	Jiulong	2237	13.51	1036.45000000000	70.88	4844.31402985000
sample566	W-III	Malu	2490	11.58	1069.01000000000	70.63	4437.79500000000
sample567	W-III	Maoshan	2142	13.92	1053.06000000000	72.28	4967.18750000000
sample568	W-III	Pingshan	1960	14.88	1017.97000000000	72.71	5256.77490566000
sample569	W-III	Saying	2428	12.32	1076.72000000000	70.98	4434.01447059000
sample570	W-III	Tanglang	2026	14.71	1026.58000000000	68.25	5276.85942857000
sample571	W-III	Tuanjie	2119	14.12	1042.06000000000	71.11	4977.03300000000
sample572	W-III	Wudongde	1766	15.65	999.06000000000	66.82	5674.79333333000
sample573	W-III	Wumeng	2400	13.04	1013.61000000000	69.05	4612.17730000000
sample574	M-II	Xueshan	2629	10.89	1056.57000000000	70.05	3907.45824783000
sample575	W-III	Yunlong	2307	12.98	1075.64000000000	71.4	4695.25750000000
sample576	W-III	Zhehei	2005	14.58	984.14000000000	67.6	5223.62365385000
sample577	W-III	Zhongping	2178	13.67	1034.25000000000	70.23	4926.09340909000
sample578	M-II	Zhuanlong	2441	11.97	1046.17000000000	70.01	4282.74702439000
sample579	W-III	Agang	1947	13.9	1190.86000000000	79.24	4928.44524590000
sample580	W-I	Banqiao	1533	15.8	1514.98000000000	81.58	5549.46000000000
sample581	W-I	Dashuijing	1465	16.35	1396.56000000000	80.78	5725.53142857000
sample582	W-I	Fule	1907	13.73	1272.13000000000	79.66	4855.40000000000
sample583	W-I	Jiulong	1697	15.1	1400.01000000000	80.79	5279.21111111000
sample584	W-I	Jiuwu	1539	15.76	1458.82000000000	81.86	5469.02550000000
sample585	W-I	Lashan	1478	16.26	1507.36000000000	80.8	5720.27571429000
sample586	W-I	Laochang	1744	14.74	1380.75000000000	80.38	5202.58000000000
sample587	W-III	Lubu	1012	18.81	1194.17000000000	78.52	5943.97425000000
sample588	W-I	Luoxiong	1707	15.09	1359.83000000000	81.01	5248.32769231000
sample589	W-I	Majie	1978	13.5	1239.46000000000	79.95	4765.25093023000
sample590	W-I	Changdi	1404	16.48	1468.39000000000	80.74	5760.15375000000
sample591	W-I	Zhongshan	1587	15.18	1463.93000000000	82.42	5362.93741935000
sample592	H-I	Banpo	939	20.43	1884.17000000000	80.19	7316.93678571000
sample593	H-I	Daheishan	1119	19.55	1842.64000000000	79.35	6989.40695652000
sample594	H-I	Dashuidou	1372	18.11	1854.92000000000	79.55	6534.65325000000
sample595	W-I	Daxing	1726	16.02	1954.72000000000	80.37	5859.44055556000
sample596	W-I	Gekui	1527	16.92	1758.83000000000	79.38	6147.92800000000
sample597	W-I	Niukong	1592	16.73	1886.96000000000	79.74	6084.15187500000
sample598	H-I	Pinghe	1318	18.28	1950.76000000000	80.88	6632.73125000000
sample599	H-I	Qimaba	1318	18.29	1957.62000000000	80.34	6586.81554217000
sample600	H-I	Sanmeng	1414	17.67	1918.38000000000	80.26	6403.24285714000
sample601	H-III	Babu	838	19.6	1093.54000000000	81.52	7048.23468750000
sample602	H-IV	Daping	1303	17.22	1256.58000000000	84.26	6380.49935484000
sample603	W-I	Donggan	1384	16.22	1248.34000000000	83.14	5923.82391892000
sample604	H-III	Liuhe	1023	18.54	1088.55000000000	81.68	6710.75142857000
sample605	H-IV	Mali	1380	16.74	1239.09000000000	84.9	6385.23043478000
sample606	H-III	Majie	1285	16.85	1158.63000000000	82.08	6432.70090909000
sample607	H-IV	Mengdong	1151	17.93	1326.78000000000	85.61	6464.45903226000
sample608	H-IV	Tianbao	1169	17.84	1322.64000000000	85.02	6407.47657895000
sample609	W-I	Tiechang	1491	15.81	1265.28000000000	83.89	5653.01709677000
sample610	H-IV	Xiajinchang	1505	15.78	1302.88000000000	85.39	6311.38625000000
sample611	H-III	Yangwan	870	19.45	1112.57000000000	81.5	6993.30480000000
sample612	H-IV	Bazhai	1454	16.84	1433.34000000000	82.81	6456.07830189000
sample613	W-I	Dalishu	1658	15.45	1405.23000000000	83.6	5527.82023256000
sample614	H-IV	Dulong	1314	17.26	1394.20000000000	85.76	6777.68675000000
sample615	H-IV	Gulinqing	936	19.88	1614.90000000000	83.57	7079.90214286000
sample616	H-IV	Jiahanqing	1430	16.6	1465.24000000000	85.99	6312.05681818000
sample617	H-IV	Jinchang	1089	18.68	1503.06000000000	85.56	6503.56666667000
sample618	H-IV	Mabai	1414	16.66	1314.59000000000	83.77	6313.34372093000
sample619	H-IV	Miechang	1386	17.17	1553.01000000000	84.6	6434.35111111000
sample620	H-IV	Muchang	1400	16.96	1456.28000000000	84.3	6417.60517241000
sample621	H-IV	Nanlao	1195	17.66	1241.22000000000	83.57	6358.39968750000
sample622	H-IV	Pojiao	1412	16.74	1227.56000000000	82.32	6444.42333333000
sample623	H-IV	Renhe	1418	16.78	1422.39000000000	84.51	6321.41400000000
sample624	H-IV	Xiaobazi	1087	18.81	1497.67000000000	84.86	6668.62772727000
sample625	W-III	Dazhuang	2017	14.1	966.67000000000	73.16	5127.22909091000
sample626	W-III	Jitoucun	2065	13.69	976.51000000000	71.58	4991.72470588000
sample627	W-III	Jiuxian	2021	14.12	989.81000000000	72.47	5103.22266667000
sample628	W-III	Maguohe	2012	14.17	989.50000000000	71.36	5162.05695652000
sample629	W-III	Maming	1956	14.54	965.69000000000	73.03	5232.28875000000
sample630	W-III	Nazhang	2102	13.57	982.65000000000	73.82	4922.12760000000
sample631	W-III	Tongquan	2082	13.62	981.61000000000	72.29	5003.39590909000
sample632	W-III	Wangjiazhuang	2065	13.78	982.81000000000	71.47	5034.03250000000
sample633	W-III	Yuewang	2160	13.15	1001.55000000000	73.65	4775.06432432000
sample634	W-III	Zhangantun	2011	13.93	960.97000000000	70.67	5189.20200000000
sample635	H-I	Fengping	1340	17.38	1766.60000000000	81.14	6485.72430769000
sample636	W-I	Jiangdong	1424	16.66	1852.89000000000	82.23	5961.92675676000
sample637	H-I	Manghai	1465	16.61	1923.64000000000	82.71	6333.00500000000
sample638	H-I	Mangshi	1372	17.22	1840.15000000000	81.05	6425.05983607000
sample639	H-I	Mengjia	1576	15.92	1971.97000000000	82.91	6322.24750000000
sample640	H-I	Santaishan	1155	18.21	1799.24000000000	81.23	6521.62384615000
sample641	H-I	Wuchalu	1251	17.58	1820.24000000000	81.79	6576.03882353000
sample642	H-I	Xishan	1112	18.35	1743.18000000000	81.11	6645.26000000000
sample643	H-I	Xuangang	1196	17.99	1770.92000000000	81.21	6478.98230769000
sample644	H-I	Zhefang	1111	18.38	1740.59000000000	81.09	6653.27054795000
sample645	H-I	Zhongshan	1465	16.67	1851.45000000000	81.74	6388.26750000000
sample646	H-II	Caoba	1369	17.76	830.13000000000	73.03	6651.33681818000
sample647	W-I	Laozhai	1952	14.15	1266.82000000000	78.96	5244.35086957000
sample648	W-I	Lengquan	1654	16.05	1375.50000000000	78.78	5952.59142857000
sample649	W-I	Mingyi	1967	14.12	1231.79000000000	77.91	5216.34219512000
sample650	W-I	Qilubai	1601	16.19	1316.93000000000	79.39	5925.86892857000
sample651	H-IV	Shuitian	1309	18.09	1470.57000000000	78.9	6415.01689655000
sample652	H-III	Wenlan	1425	17.39	971.43000000000	74.82	6501.55615385000
sample653	W-III	Xibeile	1988	14.14	1205.42000000000	76.78	5266.94718750000
sample654	W-III	Xinansuo	1585	16.42	1144.14000000000	76.78	5984.20235294000
sample655	H-II	Yuguopu	1328	17.99	837.14000000000	73.07	6730.47642857000
sample656	W-III	Zhicun	1760	15.33	1219.06000000000	77.89	5671.07490566000
sample657	H-IV	Bulang	1321	18.34	1620.91000000000	82.33	6509.83094340000
sample658	H-IV	Daluo	1112	19.56	1487.60000000000	80.68	6965.14521739000
sample659	H-IV	Gelang	1520	17.22	1708.11000000000	82.41	6349.73000000000
sample660	H-IV	Meng'a	1345	18.21	1580.53000000000	79.8	6555.28777778000
sample661	H-IV	Menghai	1250	18.77	1421.02000000000	80.09	6716.56333333000
sample662	H-IV	Menghun	1435	17.69	1636.98000000000	81.98	6322.71947368000
sample663	H-IV	Mengman	1327	18.34	1628.84000000000	80.02	6570.04986486000
sample664	H-IV	Mengsong	1514	17.25	1694.85000000000	81.4	6345.39349398000
sample665	H-IV	Mengwang	1121	19.41	1425.65000000000	78.37	7071.46184211000
sample666	H-IV	Mengzhe	1349	18.17	1576.25000000000	80.78	6513.51818182000
sample667	H-I	Xiding	1422	17.8	1730.89000000000	81.5	6370.67670000000
sample668	H-IV	Guanlei	950	20.42	1605.53000000000	82.97	7223.98759259000
sample669	H-I	Mengban	1054	19.76	1891.34000000000	84.84	7001.22144231000
sample670	H-I	Mengla	957	20.32	1749.50000000000	84.84	7180.01625000000
sample671	H-IV	Menglun	741	21.56	1486.23000000000	81.21	7729.37111111000
sample672	H-IV	Mengman	854	20.91	1618.78000000000	84.32	7475.50553571000
sample673	H-IV	Mengpeng	755	21.49	1524.97000000000	83.08	7616.21083333000
sample674	H-I	Shangyong	1008	19.97	1837.37000000000	86.29	7028.94864407000
sample675	H-I	Xiangming	1109	19.55	1724.04000000000	81.9	6999.71576923000
sample676	H-I	Yaoqu	1136	19.24	1864.31000000000	84.57	6869.13863014000
sample677	H-I	Yiwu	1184	19.13	1899.49000000000	83.19	6808.57050955000
sample678	H-I	Fuyan	1321	18.16	1998.73000000000	80.34	6611.25525000000
sample679	H-I	Gongxin	1053	19.71	1712.07000000000	79.82	7039.84595745000
sample680	H-I	Jingxin	1180	19.03	1738.63000000000	78.88	6868.73400000000
sample681	H-I	Mangxin	1237	18.61	1772.01000000000	80.76	6676.80966102000
sample682	H-I	Mengma	1354	17.99	1980.54000000000	81.79	6488.89060976000
sample683	H-I	Nayun	1281	18.42	1868.42000000000	80.13	6625.86864407000
sample684	W-II	Deju	1791	16.09	853.38000000000	68.79	5833.85058824000
sample685	W-II	Hongyan	2065	14.52	919.08000000000	69.4	5338.47136364000
sample686	W-II	Juli	1899	15.5	867.31000000000	68.71	5679.82636364000
sample687	W-II	Micheng	2011	14.73	908.36000000000	69.38	5346.22451613000
sample688	W-II	Mizhi	2179	13.79	1015.01000000000	70.58	5007.04636364000
sample689	W-III	Niujie	2108	14.17	1063.67000000000	72.31	5091.18847826000
sample690	W-II	Xinjie	2042	14.43	939.25000000000	69.97	5197.86166667000
sample691	W-II	Yinjie	2069	14.4	947.69000000000	69.9	5199.49645161000
sample692	W-II	Dongshan	1719	15.71	947.95000000000	75.41	5734.68344262000
sample693	H-II	Hongxi	1538	16.78	867.99000000000	73.34	6412.47625000000
sample694	H-II	Jiangbian	1367	17.66	842.07000000000	72.87	6511.60706897000
sample695	W-II	Miyang	1670	16.09	918.20000000000	74.79	5789.57304348000
sample696	H-II	Pengpu	1282	18.25	790.38000000000	71.87	6761.86576271000
sample697	W-II	Wushan	1756	15.69	913.16000000000	74.19	5698.17984375000
sample698	W-II	Xi'er	1666	16.26	899.83000000000	73.65	5898.28327869000
sample699	W-II	Xi'san	1871	14.97	934.97000000000	75.21	5386.95612245000
sample700	W-II	Xi'yi	1884	14.85	945.02000000000	75.26	5391.16446429000
sample701	H-II	Xinshao	1560	16.71	898.68000000000	73.92	6340.71560000000
sample702	H-II	Xunjiansi	1564	16.79	844.68000000000	72.94	6379.80161290000
sample703	H-II	Zhuyuan	1414	17.54	846.14000000000	72.88	6422.94810811000
sample704	H-I	Baliu	1384	17.93	1741.00000000000	78.82	6511.52680851000
sample705	H-IV	Jingxing	1371	18.18	1392.28000000000	77.94	6484.47257143000
sample706	H-IV	Lianzhu	1454	17.79	1388.92000000000	77.49	6386.84120690000
sample707	H-IV	Longba	1481	17.54	1482.86000000000	77.66	6318.23833333000
sample708	H-IV	Longtan	1334	18.32	1654.82000000000	78.88	6664.05685714000
sample709	H-IV	Mengnong	1312	18.66	1232.98000000000	76.46	6617.66156250000
sample710	H-IV	Naha	1304	18.56	1586.05000000000	77.66	6696.01935484000
sample711	H-IV	Sinanjiang	1172	19.32	1621.35000000000	78.01	6868.73596154000
sample712	H-IV	Tongguan	1323	18.42	1470.55000000000	78.06	6654.20347826000
sample713	W-I	Tuantian	1513	17.46	1323.07000000000	78.32	6259.26675000000
sample714	H-I	Wenwu	1278	18.65	1724.17000000000	79.17	6738.14951613000
sample715	H-IV	Xinan	1279	18.79	1269.12000000000	76.57	6735.69240000000
sample716	H-IV	Xinfu	1456	17.7	1355.54000000000	78.2	6342.99720000000
sample717	H-IV	Yayi	1257	18.87	1472.60000000000	77.32	6901.74631579000
sample718	H-IV	Yutang	1389	18.11	1582.08000000000	78.63	6487.34250000000
sample719	W-II	Anle	1919	15.27	937.30000000000	68.57	5524.04869565000
sample720	W-II	Fengtun	2164	13.96	948.53000000000	71.14	5094.70500000000
sample721	W-II	Gonghe	2004	14.92	914.22000000000	69.77	5371.27902439000
sample722	W-II	Jiangpo	1933	15.2	925.74000000000	70.31	5513.38781250000
sample723	W-II	Panmao	2015	14.83	921.44000000000	68.88	5381.18538462000
sample724	W-II	Xinqiao	1876	15.67	908.00000000000	68.92	5635.40769231000
sample725	W-II	Xujie	1792	16.08	897.42000000000	66.88	5915.89114286000
sample726	W-III	Hongtupo	2010	15.12	955.85000000000	71.03	5286.76222222000
sample727	W-II	Longchuan	2020	14.84	894.50000000000	71.42	5325.46555556000
sample728	W-II	Luowu	1995	15.05	913.78000000000	70.04	5324.83500000000
sample729	W-III	Majie	1932	14.97	1027.72000000000	72.88	5422.96700000000
sample730	W-II	Shaqiao	2198	13.83	936.74000000000	71.55	4952.90275862000
sample731	W-III	Tujie	2094	14.46	1082.76000000000	73.85	5097.80225806000
sample732	W-II	Wudingshan	1841	15.66	939.81000000000	70.79	5816.61750000000
sample733	W-III	Wujie	2335	13.06	1011.79000000000	72.44	4687.18395349000
sample734	W-II	Yijie	2112	14.3	934.89000000000	70.82	5204.20333333000
sample735	W-II	Yulu	1925	15.36	902.70000000000	71.84	5491.21230769000
sample736	W-III	Baohua	2159	13.86	1127.37000000000	72.74	5054.03763158000
sample737	W-III	Bixi	1808	15.88	1056.15000000000	72.19	5909.84842105000
sample738	W-III	Gonglang	1795	16.07	1072.43000000000	72.21	5742.89808511000
sample739	W-III	Leqiu	2018	14.68	1047.33000000000	71.74	5306.01827586000
sample740	W-II	Nanjian	1862	15.57	941.69000000000	69.76	5711.42600000000
sample741	W-III	Wuliangshan	2140	14.03	1143.06000000000	73.51	5102.83975610000
sample742	W-III	Xiaowandong	1668	16.68	1098.68000000000	72.7	5915.11676471000
sample743	W-III	Yongcui	2043	14.48	1093.14000000000	72.31	5229.45681818000
sample744	W-I	De'an	1645	16.57	1546.56000000000	79.84	5939.84275862000
sample745	H-IV	Dehua	1300	18.6	1470.30000000000	77.79	6762.14508197000
sample746	H-I	Liming	1314	18.3	1804.43000000000	80.14	6592.70212500000
sample747	W-I	Meizi	1597	16.8	1489.87000000000	79.62	6014.62148936000
sample748	H-I	Mengxian	1541	17.19	1685.67000000000	79.77	6325.54227848000
sample749	H-IV	Mohei	1349	18.22	1511.07000000000	78.47	6589.46925926000
sample750	H-IV	Ning'er	1471	17.6	1555.76000000000	78.9	6332.60200000000
sample751	H-IV	Puyi	1330	18.27	1652.88000000000	79.06	6551.15508197000
sample752	H-IV	Tongxin	1518	17.3	1641.46000000000	79.31	6330.53120690000
sample753	M-II	Chanzhanhe	2824	10.14	984.69000000000	70.98	3777.73215789000
sample754	C-I	Cuiyu	2966	8.96	873.73000000000	69.06	3074.87560102000
sample755	M-II	Daxing	2662	10.71	912.59000000000	69.75	3897.41629322000
sample756	C-I	Hongqiao	3017	8.43	862.13000000000	70.75	3029.28225506000
sample757	M-II	Jinmian	2614	11.22	929.10000000000	67.25	4124.33597727000
sample758	C-I	Labe	2814	9.73	815.25000000000	66.94	3001.07952785000
sample759	M-II	Lannijing	3017	8.7	941.13000000000	72.15	3279.82467917000
sample760	M-II	Ningli	2892	9.43	917.53000000000	70.08	3474.64388710000
sample761	M-II	Paomaping	2893	9.67	975.26000000000	71.22	3522.49492683000
sample762	M-II	Xibuhe	2665	10.94	958.75000000000	69.22	3965.02855926000
sample763	M-II	Xichuan	2776	10.28	941.84000000000	68.57	3706.98822727000
sample764	M-II	Xinyingpan	2872	9.7	950.67000000000	71.03	3540.80659459000
sample765	M-II	Yongningping	2954	9.49	1015.07000000000	71.23	3414.36343902000
sample766	C-I	Yongning	3230	7	804.07000000000	70.42	2962.90780485000
sample767	M-II	Zhanhe	2733	10.63	987.35000000000	70.14	3852.75325301000
sample768	W-III	Aziying	2214	13.31	1066.53000000000	73.86	4697.60615385000
sample769	W-III	Ciba	2144	13.75	1039.59000000000	73.78	4841.68500000000
sample770	W-III	Dianyuan	2270	12.99	1065.32000000000	74.16	4603.87625000000
sample771	W-II	Donghua	1876	15.17	935.87000000000	72.48	5548.00000000000
sample772	W-II	Gulou	1846	15.18	941.50000000000	72.45	5548.00000000000
sample773	W-II	Jinchen	1907	15.09	948.18000000000	72.57	5428.95000000000
sample774	W-II	Lianmeng	1883	15.19	945.53000000000	72.45	5471.40000000000
sample775	W-III	Longquan	2009	14.55	984.25000000000	73.09	5240.52333333000
sample776	W-III	Qingyun	1965	14.68	951.34000000000	73	5286.08571429000
sample777	W-III	Shuanglong	2132	13.75	1018.78000000000	73.89	4889.10500000000
sample778	W-III	Songhua	2195	13.38	1056.81000000000	74.07	4790.18368421000
sample779	W-II	Tuodong	1864	15.18	935.60000000000	72.46	5548.00000000000
sample780	H-IV	Baihe	970	19.58	1472.36000000000	81.4	6907.88142857000
sample781	W-I	Baiyun	1592	15.96	1397.58000000000	81.85	5780.78818182000
sample782	W-I	Heping	1737	15.33	1298.35000000000	80.13	5519.42441860000
sample783	H-IV	Wantang	1123	18.92	1346.89000000000	79.38	6860.72000000000
sample784	W-I	Xinhua	1657	15.79	1270.87000000000	79.23	5785.88062500000
sample785	H-IV	Xinxian	1524	16.66	1489.38000000000	80.99	6642.88553571000
sample786	H-IV	Yuping	1234	18.01	1572.92000000000	82.47	6538.04076923000
sample787	W-III	Baishijiang	1854	14.62	954.50000000000	71.17	5548.00000000000
sample788	W-III	Ciying	2047	13.48	1056.48000000000	74.96	4855.99714286000
sample789	W-III	Cuifeng	1949	14.23	948.06000000000	70.75	5285.36700000000
sample790	W-III	Dongshan	2044	13.34	1133.33000000000	77.64	4797.82016129000
sample791	W-II	Jianning	1877	14.55	944.31000000000	70.97	5409.21000000000
sample792	W-III	Liaokuo	1950	14.17	956.01000000000	71.53	5548.00000000000
sample793	W-III	Nanning	1855	14.65	957.32000000000	71.31	5384.05500000000
sample794	W-III	Sanbao	2029	13.68	1004.68000000000	73.45	4989.66931034000
sample795	W-II	Taihe	1884	14.49	945.89000000000	70.85	5333.70000000000
sample796	W-III	Wenhua	1852	14.64	956.33000000000	71.07	5412.90000000000
sample797	W-III	Xicheng	1959	14.13	954.63000000000	71.29	5282.96500000000
sample798	W-III	Xiaoxiang	2060	13.6	982.87000000000	72.66	4999.33777778000
sample799	W-III	Yanjiang	2016	13.81	1002.80000000000	72.81	5089.14000000000
sample800	W-III	Yining	1854	14.66	961.01000000000	71.51	5404.54000000000
sample801	W-III	Yuezhou	1970	13.99	1035.85000000000	74.91	5076.05142857000
sample802	W-III	Zhujie	2108	13.1	1025.73000000000	73.47	4852.34678571000
sample803	W-II	Baihe	1715	15.27	928.45000000000	67.09	5423.95767857000
sample804	W-II	Baogunao	2023	12.49	864.67000000000	71.79	4440.93954545000
sample805	M-II	Chongxi	2243	12.14	921.62000000000	69.86	4332.05358571000
sample806	W-II	Dazhai	2001	13.2	938.01000000000	70.19	4715.21221875000
sample807	W-II	Dongping	1963	12.46	908.58000000000	71.73	4660.19988462000
sample808	W-II	Hongshan	1685	13.74	879.94000000000	71.23	5028.03166667000
sample809	W-II	Jintang	1305	17.85	882.32000000000	64.16	5793.75000000000
sample810	M-II	Laodian	2352	10.99	891.21000000000	72.11	4018.46179412000
sample811	M-II	Lufang	2439	11.49	923.36000000000	70.01	4051.41750000000
sample812	M-II	Mashu	2610	9.88	923.32000000000	72.24	3620.94211875000
sample813	W-II	Maozu	1901	13.05	915.99000000000	70.86	4858.19998421000
sample814	W-II	Menggu	1561	16.37	871.79000000000	65.26	5795.60000000000
sample815	W-II	Xiaohe	1899	12.78	893.12000000000	71.56	4590.69354643000
sample816	W-II	Xindian	1963	12.55	891.96000000000	71.34	4651.67086957000
sample817	M-II	Yaoshan	2856	8.14	952.30000000000	74.48	3620.29938676000
sample818	W-II	Zhongzhai	2116	12.73	933.03000000000	69.33	4672.37800000000
sample819	W-III	Badashao	1755	15.01	1101.45000000000	77.52	5463.64200000000
sample820	W-III	Guanzhai	1341	17.41	1060.36000000000	76.18	5942.99586207000
sample821	W-III	Jinping	1551	16.1	1128.46000000000	77.43	5884.15102041000
sample822	W-III	Nijiao	1873	14.57	1052.66000000000	76.79	5299.26573529000
sample823	W-III	Pingzhai	1498	16.23	1143.25000000000	78.47	5854.58951613000
sample824	W-III	Shede	1826	14.87	1043.02000000000	77.1	5363.25647059000
sample825	W-III	Shupi	1747	15.14	1073.26000000000	77.18	5522.58480000000
sample826	W-III	Shuanglongying	1525	16.26	1158.56000000000	78.08	5851.38375000000
sample827	W-III	Tianxing	1533	16.08	1106.28000000000	78.13	5827.13032258000
sample828	W-III	Wenliu	1407	16.67	1176.77000000000	78.91	5905.13717647000
sample829	W-II	Xindian	1639	16.06	947.76000000000	74.95	5888.55810811000
sample830	W-III	Yuezhe	1738	15.22	1072.10000000000	77.16	5531.71111111000
sample831	H-I	Huyu	1055	18.46	1677.21000000000	80.51	6752.49352941000
sample832	H-I	Jiexiang	761	20.09	1504.66000000000	79.05	7387.56000000000
sample833	H-I	Mengmao	992	18.89	1627.70000000000	80.12	6878.27500000000
sample834	H-I	Mengxiu	1179	17.65	1762.35000000000	81.19	6467.10878049000
sample835	H-I	Nongdao	847	19.5	1586.48000000000	79.75	7187.28187500000
sample836	H-I	Wanding	1037	18.76	1684.64000000000	80.51	6807.52200000000
sample837	W-III	Caiyun	1890	14.44	1074.24000000000	78.46	5099.30545455000
sample838	W-III	Datong	1953	13.88	1189.62000000000	80.48	4865.40731707000
sample839	W-III	Danfeng	1883	14.35	1163.81000000000	79.22	5068.27350000000
sample840	W-III	Gaoliang	1236	17.72	1175.71000000000	78.22	5902.11877551000
sample841	W-III	Kuishan	1913	14.45	1008.89000000000	77.34	5108.34857143000
sample842	W-III	Longqing	1701	15.39	1143.86000000000	78.96	5438.69594595000
sample843	W-I	Wulong	1399	16.86	1237.13000000000	79.15	6006.30884615000
sample844	W-III	Xiongbi	2047	13.58	1072.11000000000	78.24	4834.48275000000
sample845	W-III	Yangyue	1926	14.18	1108.20000000000	78.75	5037.81681818000
sample846	W-III	Zhuji	1868	14.35	1218.16000000000	79.79	5029.82916667000
sample847	W-I	Bailang	1715	15.44	1294.75000000000	76.08	5691.26800000000
sample848	W-I	Dianyang	1869	14.61	1355.61000000000	77.06	5223.34909091000
sample849	W-I	Heyuan	1555	16.53	1281.59000000000	75.88	6048.22625000000
sample850	H-IV	Jiufang	1566	16.55	1417.73000000000	76.01	6335.25545455000
sample851	H-IV	Jiucheng	1323	17.76	1284.34000000000	73.85	6439.71000000000
sample852	W-I	Laomai	2021	13.92	1336.91000000000	77.39	4997.09684211000
sample853	W-I	Mulaoyuan	1939	14.25	1343.93000000000	77.28	5149.88250000000
sample854	W-I	Renhe	1848	14.83	1269.37000000000	76.79	5371.02500000000
sample855	W-I	Shuichang	1826	14.81	1260.49000000000	76.54	5357.12000000000
sample856	W-I	Taiping	1612	16.23	1336.46000000000	76.42	5834.49552632000
sample857	W-I	Wanxing	1662	15.82	1398.49000000000	76.49	5818.29937500000
sample858	W-I	Yaoguan	1804	15.03	1372.22000000000	76.38	5393.95838710000
sample859	W-I	Youwang	1596	16.09	1166.66000000000	75.71	5779.98833333000
sample860	W-II	Dake	1758	15.6	928.90000000000	74.22	5691.73312500000
sample861	W-III	Guishan	1997	14.19	958.86000000000	76.4	5093.77944444000
sample862	W-II	Lufu	1813	15.33	928.47000000000	74.22	5539.25634783000
sample863	W-III	Xijiekou	2047	13.9	966.08000000000	76.12	4967.64551020000
sample864	W-II	Changhu	1951	14.5	942.45000000000	75.58	5196.15660000000
sample865	H-III	Baxin	1565	16.86	1014.68000000000	74.6	6519.97116279000
sample866	H-III	Baoxiu	1524	17.25	1035.86000000000	74.87	6545.78842105000
sample867	H-III	Daqiao	1534	17.16	994.44000000000	74.86	6353.23066667000
sample868	W-III	Longpeng	1851	15.23	1055.22000000000	75.5	5606.17680000000
sample869	W-III	Longwu	1854	15.37	1071.60000000000	76.39	5556.31125000000
sample870	H-III	Niujie	1603	16.74	1243.21000000000	76.24	6456.83960000000
sample871	W-III	Shaochong	1988	14.46	1112.77000000000	76.59	5234.60142857000
sample872	W-III	Xincheng	1674	16.34	1014.32000000000	74.9	5952.74285714000
sample873	H-III	Yilong	1554	17.02	1048.24000000000	74.92	6517.37325000000
sample874	H-III	Ainishan	1429	18.05	978.76000000000	73.16	6435.01405405000
sample875	W-III	Anlongbao	1647	16.6	951.19000000000	74.35	5984.26200000000
sample876	H-III	Damaidi	1359	18.48	907.89000000000	72.64	6628.53962963000
sample877	W-II	Dazhuang	1701	16.39	910.11000000000	72.72	5863.46670330000
sample878	H-III	Dutian	1431	18.02	976.85000000000	72.69	6423.80780488000
sample879	W-III	Ejia	1902	15.21	1181.12000000000	76.8	5426.73300000000
sample880	W-III	Fawei	1815	15.78	968.75000000000	74.04	5702.03655738000
sample881	W-II	Tuodian	1743	16.24	939.45000000000	72.54	5840.15142857000
sample882	H-IV	Bangbing	1518	17.28	1594.25000000000	76.9	6348.55210526000
sample883	H-IV	Dawen	1616	16.59	1629.48000000000	77.23	6313.68060000000
sample884	W-I	Mangnuo	1793	15.63	1654.01000000000	77.2	5666.54025000000
sample885	W-I	Mengku	1806	15.58	1507.59000000000	75.07	5699.58081081000
sample886	H-IV	Mengmeng	1634	16.56	1517.42000000000	76.13	6326.18408451000
sample887	H-IV	Shahe	1537	16.99	1479.22000000000	75.74	6327.79042857000
sample888	W-IV	Liangwan	924	14.6	953.07000000000	83.35	5315.12052632000
sample889	W-IV	Taiping	1211	13.19	916.29000000000	84.11	4795.86000000000
sample890	W-IV	Xiangjiaba	631	16.3	996.36000000000	82.17	5958.98100000000
sample891	W-IV	Yunfu	613	15.94	994.63000000000	82.55	5815.12000000000
sample892	H-IV	Lishun	1286	18.55	1524.57000000000	78.39	6751.13476744000
sample893	H-IV	Nanping	1285	18.72	1497.23000000000	77.76	6835.70666667000
sample894	H-IV	Simao	1318	18.45	1531.35000000000	78.4	6713.88975904000
sample895	H-IV	Simao	1109	19.64	1411.22000000000	77.03	7138.36921053000
sample896	H-IV	Yixiang	1511	17.38	1627.52000000000	79.12	6336.32400000000
sample897	H-I	Yunxian	1364	18.15	1712.58000000000	79.87	6590.48083832000
sample898	H-IV	Niulanjiang	1158	19.37	1413.95000000000	76.99	7051.78457944000
sample899	W-III	Songyang	2017	14.29	999.32000000000	73.12	5128.07647059000
sample900	W-III	Xiaojie	2058	14.15	1027.49000000000	72.93	5044.48117647000
sample901	W-III	Yanglin	1991	14.53	1008.92000000000	72.56	5201.37285714000
sample902	W-III	Banli	2039	14.19	1001.05000000000	73.69	5057.38800000000
sample903	W-IV	Huiyi	1280	12.99	886.16000000000	83.41	4667.16375000000
sample904	W-IV	Nan'an	877	14.73	936.99000000000	82.98	5468.32235294000
sample905	W-IV	Xintan	871	15.49	837.47000000000	79.71	5719.23400000000
sample906	W-IV	Zhongcheng	880	14.76	911.68000000000	82.4	5480.36812500000
sample907	W-IV	Beihai	993	14.4	868.87000000000	81.51	5378.31461538000
sample908	W-I	Diantan	1874	13.96	1501.18000000000	78.45	5072.13100000000
sample909	M-III	Gudong	2193	11.94	1465.68000000000	78.86	4331.20671905000
sample910	W-I	Heshun	2002	13.17	1454.92000000000	78.08	4800.64461538000
sample911	W-I	Hehua	1633	15.32	1559.51000000000	78.96	5564.92500000000
sample912	W-I	Houqiao	1460	16.24	1584.00000000000	79.27	5791.21428571000
sample913	M-III	Jietou	2219	11.89	1585.43000000000	81.03	4321.89729050000
sample914	W-I	Mazhan	2116	12.76	1325.46000000000	76.04	4681.61257338000
sample915	W-I	Mangbang	2068	12.73	1545.88000000000	79.5	4681.45714286000
sample916	W-I	Mingguang	1818	14.62	1513.86000000000	78.38	5247.81734694000
sample917	M-III	Puchuan	2314	11.4	1388.88000000000	77.66	4244.06348718000
sample918	W-I	Qingshui	1488	16.37	1804.33000000000	80.79	5822.98034483000
sample919	W-I	Qushi	1725	14.92	1651.22000000000	80.13	5351.77714286000
sample920	W-I	Tengyue	1905	13.95	1408.66000000000	77.15	5110.36086207000
sample921	W-I	Tuantian	1861	14.13	1607.09000000000	79.87	5034.26804348000
sample922	W-I	Wuhe	1447	16.52	1829.58000000000	80.58	5899.47562500000
sample923	W-I	Xinhua	1681	15.43	1623.69000000000	79.27	5440.21178571000
sample924	W-I	Zhonghe	1566	15.92	1786.27000000000	81.31	5647.52857143000
sample925	W-I	Gaoda	1897	13.72	1625.95000000000	80.64	4960.90546875000
sample926	H-II	Hexi	1599	16.62	894.69000000000	73.78	6325.02882353000
sample927	W-III	Jiujie	1952	14.72	1001.50000000000	75.74	5265.53250000000
sample928	W-III	Lishan	1930	14.8	1002.81000000000	75.4	5419.04000000000
sample929	W-III	Nagu	1932	14.83	982.05000000000	74.97	5408.00210526000
sample930	W-III	Sijie	1999	14.48	980.71000000000	75.27	5086.20000000000
sample931	W-III	Xingmeng	1939	14.83	957.03000000000	75.05	5283.10750000000
sample932	W-III	Xiushan	1800	15.58	918.08000000000	74.65	5534.91000000000
sample933	W-III	Yangguang	1848	15.24	930.27000000000	74.58	5479.50692308000
sample934	W-III	Gaotian	1969	14.6	974.69000000000	74.98	5379.17625000000
sample935	W-IV	Jiucheng	1283	13.17	992.76000000000	84.18	4762.26827586000
sample936	W-IV	Linfeng	956	15.02	1037.78000000000	83.19	5305.19640000000
sample937	W-IV	Luobu	1368	12.95	979.49000000000	84.37	4606.74625000000
sample938	W-IV	Miaogou	993	14.89	1036.35000000000	83.09	5290.51821429000
sample939	W-IV	Santao	1266	13.67	980.53000000000	83.32	4812.53100000000
sample940	W-IV	Shuanghe	974	14.88	1030.09000000000	83.08	5311.05705882000
sample941	W-IV	Shuitian	1384	12.78	969.33000000000	84.1	4570.79375000000
sample942	W-IV	Zhaxi	1203	13.93	967.15000000000	82.46	4824.97500000000
sample943	W-IV	Chang'an	1344	13.08	982.14000000000	83.96	4653.64017857000
sample944	W-IV	Dacang	1319	13.24	970.50000000000	83.85	4643.18750000000
sample945	W-III	Ma'anshan	2081	14.25	997.64000000000	71.42	5095.21371429000
sample946	W-III	Miaojie	2063	14.34	1055.20000000000	73.39	5092.35600000000
sample947	W-III	Nanzhao	2001	14.72	960.54000000000	71.31	5307.76064516000
sample948	W-III	Niujie	2160	13.97	1016.55000000000	71.62	5090.95320000000
sample949	W-III	Qinghua	1791	15.91	1055.40000000000	73.32	5697.40928571000
sample950	W-III	Weibaoshan	2039	14.6	1083.42000000000	72.99	5170.93230769000
sample951	W-III	Wuyin	2099	14.16	1037.90000000000	71.9	5119.79400000000
sample952	W-III	Yongjian	1962	14.94	1054.94000000000	73.55	5319.53800000000
sample953	W-III	Zijin	2094	14.12	1016.35000000000	71.49	5086.42727273000
sample954	W-III	Badi	2125	14.15	1053.30000000000	73.11	4986.78620690000
sample955	C-II	Baijixun	3328	5.57	933.53000000000	78.66	2284.66531895000
sample956	C-II	Baijixun	2743	8.92	1058.06000000000	77.55	3184.16283980000
sample957	C-II	Baohe	2854	8.55	956.96000000000	73.78	3087.30715962000
sample958	C-II	Kangpu	3014	7.36	1006.45000000000	78.56	2686.57835921000
sample959	C-II	Pantiange	2700	9.44	977.54000000000	74.21	3124.88365918000
sample960	C-I	Tacheng	2991	7.8	880.11000000000	72.5	2885.98207031000
sample961	C-II	Weideng	2825	8.58	1076.42000000000	78.32	3170.56833387000
sample962	C-II	Yezhi	3023	7.3	982.34000000000	77.74	2754.17862532000
sample963	C-II	Yongchun	2931	8.32	961.34000000000	73.8	2947.60722414000
sample964	C-II	Zhonglu	2910	7.95	1070.70000000000	78.78	2795.51083585000
sample965	W-I	Baxin	1980	13.7	1321.87000000000	80.5	5158.64863636000
sample966	W-I	Bozhu	1899	14.23	1241.17000000000	79.09	5333.89125000000
sample967	H-III	Binglie	1539	16.28	997.58000000000	76.89	6429.66750000000
sample968	W-III	Dehou	1586	16.13	1015.26000000000	76.1	5986.18500000000
sample969	W-III	Dongshan	1575	15.94	1088.56000000000	79.34	5835.66923077000
sample970	W-III	Gumu	1511	16.24	1186.18000000000	80.56	5989.23677419000
sample971	H-III	Hongdian	1483	16.65	967.16000000000	75.77	6524.59375000000
sample972	H-III	Kaihua	1492	16.34	1107.33000000000	79.06	6464.10000000000
sample973	W-III	Jingliu	1499	16.31	1216.35000000000	81.66	5911.18965517000
sample974	H-III	Matang	1430	16.87	989.56000000000	76.66	6641.56687500000
sample975	W-I	Pingba	1727	15.12	1301.62000000000	81.38	5492.80363636000
sample976	H-III	Wolong	1423	16.85	1016.60000000000	77.83	6595.25500000000
sample977	H-III	Xigu	1518	16.33	1084.45000000000	78.26	6545.53230769000
sample978	W-I	Xiaojie	1864	14.64	1320.19000000000	80.79	5320.96800000000
sample979	W-I	Xinjie	1576	16.3	1324.69000000000	81.08	5947.20346154000
sample980	H-III	Xinping	1313	17.33	1043.65000000000	78.99	6302.77928571000
sample981	W-III	Zhuili	1474	16.4	1124.52000000000	80.5	5953.40437500000
sample982	W-III	Daguan	1887	15.22	951.25000000000	72.4	5548.00000000000
sample983	W-III	Fengning	1895	15.16	966.12000000000	72.44	5548.00000000000
sample984	W-III	Heilinpu	2002	14.35	1015.36000000000	73.2	5250.52200000000
sample985	W-III	Hongyun	1969	14.64	985.41000000000	72.96	5092.86000000000
sample986	W-II	Huguo	1865	15.17	945.80000000000	72.44	5469.00000000000
sample987	W-III	Huashan	1879	15.17	952.73000000000	72.45	5548.00000000000
sample988	W-III	Lianhua	1909	15.03	964.70000000000	72.58	5399.73000000000
sample989	W-III	Longxiang	1884	15.2	957.50000000000	72.42	5548.00000000000
sample990	W-III	Puji	1965	14.8	987.71000000000	72.82	5295.04200000000
sample991	W-III	Xizhu	2086	13.99	1040.11000000000	73.65	5018.72250000000
sample992	W-III	Bailu	2201	13.8	1040.06000000000	70.03	5006.81368421000
sample993	W-III	Chadian	2316	13.06	1077.94000000000	72.48	4615.22773585000
sample994	H-II	Dongpo	1549	17.48	891.04000000000	65.86	6439.52111111000
sample995	W-III	Fawo	2339	13.03	1073.08000000000	70.74	4699.88804348000
sample996	W-III	Gaoqiao	2160	13.88	1050.76000000000	71.44	4966.42153846000
sample997	W-III	Huanzhou	2226	13.61	1046.02000000000	68.82	4952.54735294000
sample998	W-III	Jiyi	1848	15.64	991.24000000000	67.43	5690.04810811000
sample999	W-III	Maojie	2255	13.35	1065.94000000000	73.35	4699.83771429000
sample1000	W-III	Shishan	1987	14.75	1024.78000000000	73.21	5210.93812500000
sample1001	W-III	Tianxin	1905	15.47	985.75000000000	68.99	5517.91500000000
sample1002	W-III	Wande	2039	14.74	1018.95000000000	68.46	5396.08285714000
sample1003	H-III	Bolin	1259	17.3	1142.30000000000	83.29	6391.93000000000
sample1004	W-III	Banggu	1474	16.27	1178.26000000000	81.98	5939.15526316000
sample1005	H-III	Dongma	1335	16.79	1159.43000000000	82.41	6449.46160000000
sample1006	H-III	Fadou	1363	16.74	1174.34000000000	82.7	6462.26000000000
sample1007	H-III	Jijie	1309	16.9	1122.57000000000	81.31	6482.19975000000
sample1008	H-III	Lianhuatang	1366	17.01	1126.65000000000	81.31	6537.04500000000
sample1009	W-III	Xisa	1503	16.03	1216.92000000000	82.22	5804.75275862000
sample1010	H-III	Xinmajie	1286	17.44	1160.88000000000	82.5	6357.11062500000
sample1011	H-III	Xingjie	1313	17.09	1133.76000000000	82.49	6522.26357143000
sample1012	H-I	Lisuo	1187	18.97	1868.91000000000	77.95	6857.46620690000
sample1013	H-I	Mengka	1479	17.35	2179.73000000000	78.89	6454.90111111000
sample1014	H-I	Mengsuo	1272	18.54	1917.78000000000	78.16	6644.35142857000
sample1015	H-I	Wenggake	1218	18.78	1890.41000000000	78.82	6721.72540541000
sample1016	H-I	Xinchang	1602	16.68	2253.10000000000	79.42	6552.59571429000
sample1017	H-I	Yuesong	1095	19.53	1755.39000000000	77.51	7037.97200000000
sample1018	H-I	Zhongke	1301	18.41	1899.87000000000	77.7	6668.95583333000
sample1019	W-III	Biji	2040	14.3	975.92000000000	73.32	5117.79187500000
sample1020	W-II	Fuhai	1894	15.22	899.07000000000	72.56	5501.89857143000
sample1021	W-III	Haikou	2009	14.42	956.38000000000	73.6	5249.60892857000
sample1022	W-II	Jinbi	1887	15.21	945.33000000000	72.4	5486.61000000000
sample1023	W-III	Majie	1962	14.84	988.17000000000	72.74	5410.42500000000
sample1024	W-II	Qianwei	1887	15.25	925.24000000000	72.38	5495.07000000000
sample1025	W-III	Tuanjie	2160	13.63	1061.41000000000	74.29	4850.78112676000
sample1026	W-III	Xiyuan	1895	15.24	966.35000000000	72.37	5472.69000000000
sample1027	W-II	Yongchang	1878	15.23	944.35000000000	72.38	5486.61000000000
sample1028	W-III	Zongshuying	1894	15.24	961.40000000000	72.36	5472.69000000000
sample1029	C-I	Dongwang	3798	3.4	636.91000000000	68.49	2190.59236209000
sample1030	C-I	Geza	3909	2.76	718.03000000000	69.88	1816.50504216000
sample1031	C-I	Hutiaoxia	3134	7.59	890.39000000000	68.27	2831.16205532000
sample1032	C-I	Jiantang	3636	4.38	736.42000000000	70.04	1997.45003000000
sample1033	C-II	Jinjiang	2955	8.87	914.86000000000	67.88	3158.06270303000
sample1034	C-I	Luoji	3343	6.24	744.06000000000	68.07	2673.75630736000
sample1035	C-I	Nixi	3454	5.43	716.04000000000	69.7	2392.44229333000
sample1036	C-I	Sanba	3144	7.35	837.67000000000	67.87	2909.69942727000
sample1037	C-I	Shangjiang	3128	7.64	884.64000000000	69.18	2765.93133871000
sample1038	C-I	Wujing	3157	7.39	816.49000000000	69.63	2795.58677288000
sample1039	C-I	Xiaozhongdian	3644	4.49	832.88000000000	70.76	1899.49317551000
sample1040	W-II	Dongshan	2119	14.3	854.45000000000	68.14	5169.32892857000
sample1041	W-II	Hedian	2119	14.32	854.18000000000	67.85	5162.23811321000
sample1042	W-II	Liuchang	2026	14.83	822.68000000000	67.99	5382.23076923000
sample1043	W-II	Luming	1858	15.7	812.03000000000	68.37	5756.81625000000
sample1044	W-II	Midian	2283	13.48	905.34000000000	67.75	4873.50347826000
sample1045	W-II	Putong	2173	13.98	907.32000000000	70.09	5021.12833333000
sample1046	W-II	Shalong	2074	14.53	862.61000000000	68.52	5250.77454545000
sample1047	W-II	Xiazhuang	2080	14.52	855.38000000000	68.83	5253.60846154000
sample1048	W-II	Xiangcheng	2171	13.89	918.19000000000	69	5067.56320755000
sample1049	W-II	Yunnanyi	2101	14.33	888.32000000000	68.99	5230.17375000000
sample1050	W-III	Gucheng	1830	15.55	1130.25000000000	76.43	5565.09782609000
sample1051	H-III	Guishan	1522	17.25	968.10000000000	74.83	6538.46526316000
sample1052	H-III	Jiasa	1394	18.01	1107.22000000000	75.37	6487.47346154000
sample1053	W-I	Jianxing	2014	14.51	1449.65000000000	79.41	5168.99657143000
sample1054	H-III	Laochang	1360	18.28	989.65000000000	73.81	6615.41432432000
sample1055	H-III	Mosha	1106	19.63	1020.31000000000	73.92	7085.67533898000
sample1056	W-III	Pingdian	1673	16.51	1077.88000000000	75.69	5884.40434783000
sample1057	W-I	Pingzhang	1567	17.23	1266.35000000000	77.34	6118.47512195000
sample1058	W-I	Shuitang	1892	15.12	1270.75000000000	78.17	5505.50081633000
sample1059	W-III	Xinhua	1664	16.56	1061.69000000000	75.5	5940.92695652000
sample1060	H-III	Yangwu	1437	17.73	996.54000000000	74.67	6390.44204819000
sample1061	W-III	Zhelao	1687	16.24	1171.63000000000	76.42	5869.10682000000
sample1062	W-III	Adu	1836	12.57	1037.36000000000	76.75	4623.11000000000
sample1063	W-III	Banqiao	2094	12.64	995.41000000000	72.09	4765.52511628000
sample1064	W-III	Baoshan	2074	11.83	1093.60000000000	77.1	4447.15333333000
sample1065	W-II	Delu	2034	12.71	901.86000000000	71.67	4699.74535714000
sample1066	W-III	Dongshan	2116	12.11	1043.04000000000	74.08	4551.45489796000
sample1067	W-III	Fenghua	2027	12.82	976.73000000000	71.83	4812.36000000000
sample1068	W-III	Fenghuang	2100	12.16	1001.03000000000	73.34	4661.16000000000
sample1069	W-III	Geyi	2037	12.12	1055.67000000000	75.64	4460.69625000000
sample1070	W-III	Haidai	1989	12.7	1094.55000000000	75.44	4654.48028571000
sample1071	W-III	Hongqiao	2049	12.87	984.55000000000	71.89	4653.91800000000
sample1072	W-III	Laibin	2098	12.19	987.89000000000	73.55	4539.49666667000
sample1073	W-III	Lefeng	2107	11.58	1015.26000000000	76.13	4371.25384615000
sample1074	W-III	Longchang	2158	11.67	1032.31000000000	75.13	4459.63933333000
sample1075	W-II	Longtan	2080	12.42	934.45000000000	72.19	4644.64740000000
sample1076	W-III	Luoshui	2130	12.48	962.95000000000	71.34	4698.33789474000
sample1077	W-III	Puli	1940	11.85	1112.79000000000	78.34	4450.94892857000
sample1078	W-II	Reshui	2111	12.95	933.42000000000	69.74	4846.94596154000
sample1079	W-III	Shuanghe	1848	12.54	989.36000000000	76.27	4632.19941176000
sample1080	W-III	Shuanglong	2081	12.63	986.49000000000	72.47	4584.58875000000
sample1081	W-III	Tangtang	2072	12.11	955.65000000000	74.07	4518.20950820000
sample1082	W-III	Tianba	1966	12.53	1099.57000000000	76.05	4716.17804348000
sample1083	W-III	Wanshui	2212	11.8	1011.49000000000	73.21	4358.85000000000
sample1084	W-III	Wenxing	1956	12.17	1074.21000000000	77.44	4494.53217391000
sample1085	W-II	Wude	2044	13.28	879.69000000000	69.11	4886.86920000000
sample1086	W-III	Xining	2157	12.17	957.02000000000	71.94	4556.45357143000
sample1087	W-II	Xize	2137	12.53	913.16000000000	70.49	4684.95650000000
sample1088	W-III	Yangchang	2057	12.62	1058.54000000000	74.23	4707.29617021000
sample1089	W-III	Yangliu	1902	12.59	958.32000000000	74.86	4702.93038462000
sample1090	W-III	Diansha	2286	12.88	1035.86000000000	70.75	4648.71000000000
sample1091	W-III	Fenghe	2241	13.12	1015.52000000000	69.42	4790.20575000000
sample1092	W-III	Gongshan	2207	13.09	996.57000000000	69.56	4792.27720588000
sample1093	W-III	Hekou	2085	13.68	980.72000000000	69.86	5031.68250000000
sample1094	W-III	Jijie	2243	13.23	1059.09000000000	72.26	4712.49648649000
sample1095	W-III	Jinyuan	2265	13.07	997.53000000000	68.71	4671.84734444000
sample1096	W-III	Kedu	2146	13.79	1042.62000000000	72.45	4925.57045455000
sample1097	M-II	Lianhe	2578	11.3	1048.01000000000	70.01	4087.17353571000
sample1098	W-III	Liushao	2560	11.32	1096.44000000000	73.24	4456.68829268000
sample1099	W-III	Qixing	1983	14.38	999.40000000000	70.72	5202.25650000000
sample1100	W-III	Rende	2114	13.69	1028.49000000000	71.5	4954.70312500000
sample1101	W-III	Tangdian	2233	13.17	1034.90000000000	70.34	4726.55083333000
sample1102	W-III	Xianfeng	2363	12.44	1076.67000000000	73.42	4356.45785714000
sample1103	W-III	Yangjie	2096	13.87	1035.65000000000	72.18	5030.04125000000
sample1104	W-IV	Dousha	1128	14.56	928.81000000000	81.33	5073.62760000000
sample1105	W-IV	Duoyan	958	15.12	976.25000000000	82.87	5443.50450000000
sample1106	W-IV	Miaoba	1173	14.31	937.21000000000	81.77	5137.09096154000
sample1107	W-IV	Niuzhai	1001	14.89	979.37000000000	83	5298.27250000000
sample1108	W-IV	Pu'er	1030	14.58	935.91000000000	82.52	5336.36896552000
sample1109	W-IV	Shizi	1149	14.36	921.84000000000	81.02	5102.86821429000
sample1110	W-IV	Tantou	863	15.42	981.15000000000	82.69	5515.67181818000
sample1111	W-IV	Xinglong	925	14.97	997.27000000000	83.51	5333.62200000000
sample1112	W-IV	Yanjing	918	15.48	965.17000000000	81.73	5521.37228571000
sample1113	W-IV	Zhonghe	1066	14.51	922.30000000000	81.8	5214.67230769000
sample1114	W-III	Ameng	1562	15.77	1115.35000000000	79.53	5749.82862069000
sample1115	W-III	Ashe	1786	15.09	1068.37000000000	76.1	5617.69928571000
sample1116	H-III	Baga	1428	16.52	1099.46000000000	80.43	6382.74200000000
sample1117	W-III	Bang'e	1511	16	1147.74000000000	80.91	5792.01913043000
sample1118	W-III	Ganhe	1555	15.95	1044.45000000000	78.57	5842.53088235000
sample1119	H-II	Jiayi	1523	16.46	971.11000000000	75.57	6319.70950000000
sample1120	W-III	Jiangna	1602	15.72	1036.16000000000	78.52	5794.82000000000
sample1121	W-III	Panlong	1560	15.91	1059.40000000000	79.32	5836.42142857000
sample1122	H-II	Pingyuan	1520	16.59	927.40000000000	74.62	6384.48744898000
sample1123	W-III	Weimo	1572	15.98	1039.47000000000	77.52	5865.36201923000
sample1124	W-III	Zhela	1613	15.5	1116.72000000000	80.12	5707.16500000000
sample1125	W-III	Cangshanxi	2259	13.13	1061.04000000000	72.76	4632.42403279000
sample1126	W-III	Fuheng	2260	12.89	1039.52000000000	74.29	4637.42325000000
sample1127	W-III	Jijie	1739	15.95	1016.42000000000	73.56	5676.21875000000
sample1128	W-III	Longtan	1887	15.12	1046.53000000000	73.89	5387.80560000000
sample1129	W-III	Pingpo	2224	13.48	1063.73000000000	72.6	4669.61608696000
sample1130	W-III	Shunbei	2107	13.92	1062.31000000000	73.7	4865.32650000000
sample1131	W-III	Taiping	2163	13.68	1053.38000000000	74.08	4874.17769231000
sample1132	W-III	Wachang	1746	15.75	1005.05000000000	72.7	5679.30631579000
sample1133	M-II	Yangjiang	2379	12.26	1023.95000000000	72.73	4232.16738571000
sample1134	W-II	Dahekou	2048	14.74	835.19000000000	68.97	5283.31153846000
sample1135	W-II	Dongchuan	2059	14.74	851.99000000000	69	5259.23000000000
sample1136	W-II	Guantun	2170	14.09	879.61000000000	69.24	5096.59224490000
sample1137	W-II	Guanglu	2090	14.53	858.29000000000	68.42	5339.85631579000
sample1138	W-II	Mixing	2118	14.26	885.42000000000	70.42	5153.97517241000
sample1139	W-II	Qianchang	2360	12.98	986.72000000000	70.52	4668.96060000000
sample1140	W-II	Shizhong	2153	14.17	937.01000000000	68.82	5141.62736842000
sample1141	W-II	Taiping	2242	13.68	930.49000000000	70.89	4841.93666667000
sample1142	W-II	Zuomen	2236	13.73	899.95000000000	68.62	5009.03379310000
sample1143	W-II	Beigucheng	1752	15.76	915.84000000000	73.08	5733.86475000000
sample1144	W-II	Gengjiaying	1775	15.61	922.27000000000	72.95	5621.57382353000
sample1145	W-II	Goujie	1762	15.7	917.00000000000	73.69	5681.26454545000
sample1146	W-II	Jiuxiang	1861	15.05	926.51000000000	73.54	5425.49352941000
sample1147	W-II	Kuangyuan	1708	15.95	900.45000000000	73.26	5789.41959184000
sample1148	W-III	Majie	1867	15.14	954.56000000000	72.8	5420.27100000000
sample1149	W-II	Tangchi	2013	14.35	948.60000000000	74.25	5149.36437500000
sample1150	W-II	Zhushan	1835	15.37	935.99000000000	74.09	5580.90600000000
sample1151	M-I	Haizi	1849	11.17	842.08000000000	80.7	3986.13414706000
sample1152	W-IV	Jiaokui	1458	13.61	848.24000000000	77.37	4953.16000000000
sample1153	M-I	Kuixiang	2101	10.25	820.70000000000	79.96	3649.12658684000
sample1154	W-IV	Lianghe	1513	12.58	894.53000000000	81.63	4386.24964286000
sample1155	W-IV	Liuxi	1171	14.51	939.83000000000	81.33	5323.10666667000
sample1156	M-I	Long'an	1652	12.28	859.41000000000	80	4332.20250000000
sample1157	W-IV	Longhai	1510	12.69	893.30000000000	81.72	4442.92320000000
sample1158	M-I	Longjie	1844	11.8	799.13000000000	77.72	4289.42605263000
sample1159	W-IV	Luowang	1165	14.41	962.56000000000	82.2	4990.98807692000
sample1160	M-I	Luozehe	1701	12.52	808.03000000000	77.09	4338.60673913000
sample1161	W-IV	Niujie	1085	14.91	946.53000000000	81.18	5275.15285714000
sample1162	M-I	Qiaoshan	1757	11.75	845.34000000000	80.16	4185.80294118000
sample1163	M-I	Shulin	2193	9.31	849.82000000000	82.39	3326.67994737000
sample1164	M-I	Xiaocaoba	1919	10.46	846.62000000000	83.12	3655.25205882000
sample1165	W-IV	Zhongming	1491	13.1	886.52000000000	79.94	4575.61235294000
sample1166	W-III	Liujie	1939	15.01	961.54000000000	74.44	5358.50325000000
sample1167	W-II	Longquan	1790	15.82	911.88000000000	74.04	5677.19066667000
sample1168	W-II	Lvzhi	1729	16.23	930.85000000000	73.94	5800.17692308000
sample1169	W-II	Pubei	1838	15.49	943.40000000000	74.73	5512.96344828000
sample1170	W-II	Shijie	1647	16.71	895.38000000000	73.86	5937.84260870000
sample1171	W-III	Tongchang	2028	14.56	1001.94000000000	75.11	5173.78020000000
sample1172	W-III	Xiaojie	1961	14.88	977.76000000000	74.59	5314.13538462000
sample1173	W-I	Jiucheng	1273	17.11	1675.54000000000	81.29	6089.31681818000
sample1174	W-I	Kachang	1578	15.14	1708.20000000000	82.43	5532.60568966000
sample1175	W-I	Mangzhang	1647	15	1683.89000000000	81.79	5399.59636364000
sample1176	W-I	Mengnong	2030	12.69	1825.69000000000	84.47	4660.25314286000
sample1177	W-I	Nabang	1181	19.21	1562.36000000000	79.92	6219.80928571000
sample1178	W-I	Nongzhang	1221	17.29	1722.91000000000	81.65	6102.92573770000
sample1179	W-I	Pingyuan	1404	16.29	1714.38000000000	81.99	5885.75955882000
sample1180	W-I	Sudian	1888	13.55	1700.70000000000	82.84	4855.27539474000
sample1181	W-I	Taiping	1218	17.26	1701.50000000000	81.61	6233.93577465000
sample1182	W-I	Tongbiguan	1418	16.16	1787.65000000000	82.7	5864.12400000000
sample1183	W-I	Xima	1822	13.84	1855.90000000000	84.39	5016.54171429000
sample1184	W-I	Xincheng	1371	16.63	1655.94000000000	81.19	5983.91400000000
sample1185	W-I	Yousongling	1811	14.18	1894.88000000000	84.05	5092.95214286000
sample1186	W-I	Zhanxi	1702	14.62	1638.76000000000	81.27	5215.48672131000
sample1187	W-I	Zhina	1875	13.64	1614.78000000000	81.37	4967.13109524000
sample1188	W-I	Banka	1679	15.97	1388.79000000000	72.85	5930.04387097000
sample1189	H-IV	Chonggang	1527	17.03	1374.09000000000	73	6365.23117647000
sample1190	W-I	Dashan	1697	15.82	1455.29000000000	73.8	5886.07137931000
sample1191	W-I	Daxueshan	1779	15.63	1402.70000000000	73.05	5752.26403125000
sample1192	W-I	Dedang	1970	14.19	1660.59000000000	76.19	5262.96096774000
sample1193	W-I	Mengban	1625	16.21	1451.24000000000	74.51	5983.69666667000
sample1194	W-I	Wumulong	2224	12.98	1600.54000000000	75.59	4672.20771429000
sample1195	H-IV	Xiaomengtong	1435	17.21	1289.84000000000	73.24	6334.17247423000
sample1196	H-IV	Yalian	1531	17.12	1224.65000000000	72.02	6332.67262000000
sample1197	H-IV	Yongkang	1325	17.97	1213.95000000000	71.2	6658.14642857000
sample1198	W-III	Beidou	2185	13.06	1073.57000000000	74.95	4688.97928571000
sample1199	W-III	Bonan	1974	14.24	1054.60000000000	75.11	5141.02384615000
sample1200	W-III	Changjie	1959	14.48	1093.37000000000	76.12	5178.58315789000
sample1201	W-III	Longjie	2042	14.05	1115.14000000000	75.92	5025.06364865000
sample1202	W-III	Longmen	2199	13.01	1076.28000000000	75.12	4733.07219512000
sample1203	W-III	Shanyang	1865	15.01	1054.46000000000	75.26	5342.97410959000
sample1204	W-III	Shuixie	1950	14.73	1135.02000000000	76.67	5124.59262295000
sample1205	H-II	Lianchi	1536	17.72	856.41000000000	64.39	6491.23031250000
sample1206	W-II	Menghu	1934	15.46	947.68000000000	66.21	5647.22818182000
sample1207	W-III	Weidi	1844	16.08	966.01000000000	65.55	5895.17545455000
sample1208	W-II	Yijiu	1821	16.07	894.87000000000	65.79	5915.08641509000
sample1209	H-II	Yongding	1674	16.92	926.56000000000	65.08	6456.55731707000
sample1210	W-III	Yongxing	1865	15.95	980.80000000000	65.01	5772.99317647000
sample1211	W-III	Zhonghe	2101	14.55	971.75000000000	66.72	5328.50136986000
sample1212	W-IV	Daxing	1646	12.93	817.79000000000	75.06	5044.17136364000
sample1213	W-IV	Zhangxi	1180	14.06	863.96000000000	81.07	5153.60750000000
sample1214	W-IV	Huanghua	1333	14.42	809.75000000000	75.96	5043.84025714000
sample1215	M-I	Lianfeng	2104	10.11	813.63000000000	79.32	3653.35322609000
sample1216	M-I	Manan	2339	8.24	824.43000000000	82.91	3543.15790000000
sample1217	M-I	Makou	2039	11.33	838.78000000000	75.41	4192.66615385000
sample1218	M-I	Maolin	2385	8.78	805.19000000000	80	3600.29004318000
sample1219	M-I	Mohan	1828	11.36	824.60000000000	79.18	4051.22366667000
sample1220	W-IV	Qingsheng	1194	13.97	853.12000000000	81.16	4940.62235294000
sample1221	M-I	Shuizhu	2099	9.76	810.24000000000	81.17	3403.71523548000
sample1222	W-IV	Tuanjie	1434	12.66	857.74000000000	81.29	4709.08650000000
sample1223	M-I	Wuzhai	2728	7.15	855.73000000000	80.22	3444.66518214000
sample1224	W-IV	Wuji	1315	14.03	796.41000000000	76.48	5121.79105263000
sample1225	W-IV	Xiluodu	1509	12.33	824.00000000000	79.76	4582.62338571000
sample1226	W-IV	Xisha	1459	12.25	873.25000000000	83.29	4475.95555556000
sample1227	W-III	Chenghai	2019	14.74	931.48000000000	65.52	5291.00111111000
sample1228	M-II	Da'an	2455	12.04	974.96000000000	66.65	4289.69123077000
sample1229	W-III	Dongshan	2491	12.25	983.66000000000	68.2	4448.57350000000
sample1230	W-III	Guanghua	2147	13.94	962.03000000000	65.71	5072.53888889000
sample1231	W-III	Liude	2315	13.2	972.59000000000	67.66	4780.04250000000
sample1232	W-II	Ludila	2278	13.44	930.51000000000	66.83	4871.82891781000
sample1233	W-II	Pianjiao	1955	15.21	834.66000000000	65.04	5644.61671875000
sample1234	W-II	Qina	1901	15.59	864.79000000000	64.59	5539.98825000000
sample1235	W-III	Renhe	1883	15.73	944.98000000000	65.43	5675.94000000000
sample1236	W-III	Sanchuan	1871	15.5	949.58000000000	64.73	5636.86105263000
sample1237	W-III	Shunzhou	2356	12.84	961.19000000000	66.41	4708.29841829000
sample1238	M-II	Songping	2429	12.28	960.91000000000	66.13	4342.69934783000
sample1239	W-II	Taoyuan	1706	16.63	820.61000000000	63.51	6050.53560000000
sample1240	M-II	Yangping	3021	9.23	1008.57000000000	71.23	3308.93141786000
sample1241	W-III	Yongbei	2292	13.27	963.97000000000	67.33	4781.65125000000
sample1242	C-II	Baisha	3151	7.89	951.15000000000	68.27	2943.36608684000
sample1243	C-I	Baoshan	3120	7.92	862.89000000000	68.24	3079.57993333000
sample1244	C-II	Daju	3050	8.41	926.09000000000	67.78	3179.02575190000
sample1245	C-I	Fengke	2614	10.29	831.85000000000	65.97	3018.44319000000
sample1246	M-II	Huangshan	2813	9.8	972.95000000000	67.22	3593.29540909000
sample1247	M-II	Jiuhe	2677	10.36	938.04000000000	68.95	3724.69680500000
sample1248	C-I	Judian	2655	9.85	898.29000000000	68.44	3079.87553043000
sample1249	M-II	Lashi	2720	10.36	944.57000000000	66.5	3681.02860714000
sample1250	C-II	Liming	2926	8.53	935.73000000000	70.28	3136.36523136000
sample1251	C-II	Longpan	2900	9.45	940.77000000000	66.83	3097.33920435000
sample1252	C-II	Ludian	3033	7.72	929.29000000000	72.33	2815.95212791000
sample1253	M-II	Mingyin	2589	11.03	896.54000000000	66.41	4086.52729500000
sample1254	C-II	Shigu	2815	9.32	938.84000000000	69.01	3113.96078919000
sample1255	C-II	Shitou	2957	8.53	978.72000000000	71.84	3129.82415217000
sample1256	C-I	Tacheng	2769	8.94	869.68000000000	69.73	3059.30738667000
sample1257	M-II	Tai'an	2831	9.69	954.68000000000	68.34	3510.03997500000
sample1258	H-III	Ganzhuang	1290	18.62	1014.32000000000	74.11	6742.45187500000
sample1259	H-III	Honghe	694	21.91	893.66000000000	71.72	8050.44923077000
sample1260	H-III	Lijiang	790	21.28	935.20000000000	72.35	7752.45382979000
sample1261	H-III	Longtan	1454	17.59	1120.25000000000	75.04	6372.35214286000
sample1262	W-I	Manlai	1527	17.1	1276.67000000000	76.58	6214.99031250000
sample1263	W-I	Mili	1599	16.83	1356.24000000000	76.95	6171.17896552000
sample1264	W-I	Nanuo	1552	16.82	1416.61000000000	76.95	6230.98894737000
sample1265	H-III	Wadie	1322	18.33	1096.28000000000	74.69	6747.88052632000
sample1266	W-I	Yangjie	1693	16.09	1455.99000000000	77.48	5818.14480000000
sample1267	W-I	Yinyuan	1718	16.12	1504.05000000000	78.01	5815.20258621000
sample1268	H-II	Huanggua	1297	19.07	748.39000000000	63.24	6938.08034483000
sample1269	H-II	Jiangbian	1454	18.04	842.77000000000	64.33	6641.18651163000
sample1270	H-II	Jiangyi	1663	16.99	931.31000000000	65.42	6395.99815789000
sample1271	H-II	Laocheng	1467	17.95	813.88000000000	65.73	6544.90500000000
sample1272	W-III	Liangshan	2186	14.06	1021.14000000000	68.62	4921.25250000000
sample1273	H-II	Pingtian	1316	18.79	753.72000000000	63.51	6979.76142857000
sample1274	H-II	Wumao	1292	19.01	772.99000000000	63.16	6946.65365854000
sample1275	H-II	Xinhua	1542	17.58	823.45000000000	64.68	6434.94342857000
sample1276	W-III	Yangjie	2043	14.66	990.03000000000	70.47	5234.51642857000
sample1277	H-II	Yuanma	1231	19.32	716.74000000000	63.39	7035.95428571000
sample1278	H-I	Daping	1477	17.16	1885.35000000000	82.35	6457.36392857000
sample1279	H-I	Ezha	1397	17.65	1746.93000000000	79.84	6439.52314286000
sample1280	H-IV	Fengchunling	1137	18.84	1586.76000000000	78.99	7019.45035714000
sample1281	H-IV	Ganiang	1522	16.78	1553.97000000000	79.92	6531.78947368000
sample1282	H-I	Huangcaoling	1291	18.13	1807.51000000000	80.64	6576.89526316000
sample1283	H-IV	Huangmaoling	1279	18.35	1626.06000000000	79.76	6944.89263158000
sample1284	H-III	Majie	1204	18.53	1266.46000000000	76.69	6924.48454545000
sample1285	H-III	Nansha	582	22.12	1029.79000000000	73.62	8287.42392857000
sample1286	H-IV	Niujiaozhai	1479	17.27	1557.57000000000	79.2	6317.00368421000
sample1287	H-IV	Panzhihua	1424	17.58	1583.94000000000	79.72	6374.11285714000
sample1288	H-IV	Salatuo	1391	17.88	1543.90000000000	78.42	6544.07842105000
sample1289	H-IV	Shangxincheng	1347	17.69	1505.90000000000	79.09	6630.40090909000
sample1290	H-IV	Xiaoxinjie	1501	16.89	1636.03000000000	80.53	6790.91250000000
sample1291	H-IV	Xinjie	1412	17.47	1466.13000000000	78.92	6372.47700000000
sample1292	M-II	Baishi	2550	10.65	1022.95000000000	74	3818.08837500000
sample1293	W-III	Baofeng	2211	12.72	1033.55000000000	73.42	4615.45936709000
sample1294	M-III	Caojian	2543	10.65	1237.25000000000	75.57	3892.05101413000
sample1295	W-III	Gongguo	2214	12.46	1089.52000000000	73.78	4615.78057183000
sample1296	M-II	Guanping	2532	11.04	1064.77000000000	73.99	4016.30002326000
sample1297	M-II	Jiancao	2589	10.38	1086.99000000000	74.54	3763.85019429000
sample1298	M-II	Miaowei	2408	11.17	1116.35000000000	74.2	4119.16852018000
sample1299	W-III	Minjian	1904	14.36	1093.51000000000	72.16	5141.93718750000
sample1300	W-III	Nuodeng	2264	12.36	1003.10000000000	72.59	4534.71142857000
sample1301	M-II	Tuanjie	2483	11.42	1072.92000000000	74.61	4110.00000000000
sample1302	M-II	Changxin	2529	10.98	1022.35000000000	73.31	4007.18450649000
sample1303	W-I	Aihua	1643	16.61	1228.97000000000	73.6	6017.53265060000
sample1304	W-I	Chafang	1945	14.95	1375.17000000000	75.29	5440.33200000000
sample1305	W-I	Dachaoshan	1871	15.27	1401.35000000000	75.83	5634.24591176000
sample1306	W-I	Dazhai	2017	14.58	1426.25000000000	75.81	5292.04263158000
sample1307	W-I	Houqing	1771	15.92	1263.07000000000	75.6	5768.67454545000
sample1308	W-I	Lishu	1588	16.98	1245.53000000000	75.24	6088.87571429000
sample1309	W-III	Manwan	1757	15.93	1155.53000000000	73.63	5684.20071429000
sample1310	W-III	Manghuai	1574	17.1	1147.32000000000	73.82	6195.25390244000
sample1311	W-III	Maolan	1751	16.14	1174.22000000000	73.8	5801.41753846000
sample1312	W-III	Xiaojie	1613	16.85	1191.25000000000	73.79	6116.44243902000
sample1313	W-I	Xingfu	1532	17.09	1206.36000000000	72.1	6239.31841121000
sample1314	W-I	Yongbao	2059	14.33	1395.76000000000	76.62	5148.17089286000
sample1315	W-III	Baishui	2133	12.77	1032.13000000000	73.44	4705.31839286000
sample1316	W-III	Bole	2145	12.48	1035.68000000000	73.42	4619.51387755000
sample1317	W-III	Dapo	2046	13.74	955.69000000000	69.83	5058.87112500000
sample1318	W-II	Deze	2040	13.61	909.33000000000	68.04	5079.01090909000
sample1319	W-III	Huashan	2050	13.38	978.70000000000	71.35	4982.70827586000
sample1320	W-III	Jinlong	2000	13.85	977.50000000000	71.6	5113.27588235000
sample1321	W-II	Lingjiao	2077	13.4	940.95000000000	69.38	4988.95687500000
sample1322	W-III	Longhua	1965	14.07	950.67000000000	70.55	5222.35333333000
sample1323	W-III	Panjiang	2039	13.49	959.24000000000	70.47	5034.48428571000
sample1324	W-III	Xiping	1921	14.27	950.56000000000	70.6	5289.51500000000
sample1325	W-III	Yanfang	2148	12.56	996.62000000000	71.94	4698.24342857000
sample1326	M-I	Beizha	2287	9.67	769.61000000000	78.54	3490.03857143000
sample1327	M-I	Buga	2020	11.79	774.04000000000	75.16	4307.45538462000
sample1328	M-I	Dashanbao	2978	6.37	915.17000000000	78.98	3387.88931071000
sample1329	M-I	Dazhaizi	2136	10.97	853.07000000000	75.1	3808.80771429000
sample1330	M-I	Fenghuang	1914	12.11	717.35000000000	75.42	4286.94000000000
sample1331	M-I	Jing'an	2131	10.18	772.54000000000	79.1	3589.55367778000
sample1332	M-I	Jiupu	1963	11.72	726.60000000000	75.93	4277.45812500000
sample1333	M-I	Leju	2093	11.16	778.81000000000	76	4101.06400000000
sample1334	M-I	Longquan	1934	11.86	690.86000000000	75.98	4286.33000000000
sample1335	M-I	Panhe	2249	9.41	786.29000000000	79.9	3485.24673600000
sample1336	M-I	Qinggangling	2107	10.6	746.32000000000	77.85	3744.54205263000
sample1337	M-I	Sayi	2131	10.64	765.01000000000	77.29	3818.59441667000
sample1338	M-I	Shouwang	1957	11.86	721.10000000000	75.67	4310.36000000000
sample1339	M-I	Sujiayuan	2079	11.39	801.74000000000	75.43	4172.06647059000
sample1340	M-I	Sujia	2286	9.87	804.64000000000	77.36	3548.49161351000
sample1341	M-I	Taiping	1976	11.59	698.68000000000	76.32	4197.44100000000
sample1342	W-II	Tianba	1871	12.92	865.05000000000	72.45	4936.97400000000
sample1343	M-I	Xiaolongdong	2300	9.67	780.35000000000	78.18	3527.02425714000
sample1344	W-II	Yanshan	1669	13.67	849.77000000000	72.19	4897.99153846000
sample1345	M-I	Yongfeng	1953	12.05	760.06000000000	75.14	4236.51200000000
sample1346	H-IV	Fengwei	1377	17.55	1528.44000000000	76.33	6407.63181818000
sample1347	H-IV	Junsai	1564	16.54	1552.98000000000	75.62	6319.54580645000
sample1348	W-I	Mangbing	1694	15.83	1589.49000000000	76.38	5732.08864865000
sample1349	H-IV	Mengdui	1395	17.28	1701.77000000000	79.49	6366.45802198000
sample1350	H-IV	Mengpeng	1548	16.47	1581.62000000000	77.08	6314.14275862000
sample1351	W-I	Muchang	1736	15.68	1709.14000000000	78.24	5645.67519231000
sample1352	H-IV	Nansan	1237	18.31	1618.28000000000	78.56	6656.32186813000
sample1353	M-I	Changba	1825	11.14	885.02000000000	82.62	3965.57419355000
sample1354	M-I	Chishuiyuan	1690	11.63	894.92000000000	83.24	4178.45142857000
sample1355	W-IV	Dawan	1367	13.04	951.41000000000	83.3	4826.70714286000
sample1356	W-IV	Guozhu	1458	12.65	927.40000000000	83.21	4560.00000000000
sample1357	M-I	Heishu	1723	11.37	907.86000000000	83.44	4138.60687500000
sample1358	W-IV	Hualang	1318	13.25	967.50000000000	83.31	4662.80250000000
sample1359	M-I	Huashan	1959	10.44	858.01000000000	82.3	3772.05777778000
sample1360	W-IV	Jianshan	1533	12.3	919.07000000000	83.58	4371.25636364000
sample1361	M-I	Jiufu	1715	11.8	888.29000000000	82.57	4170.82333333000
sample1362	M-I	Linkou	1750	11.15	909.58000000000	84.03	4016.92058824000
sample1363	W-IV	Luokan	1146	14.47	954.96000000000	81.74	5185.14729730000
sample1364	M-I	Mangbu	1645	11.77	910.28000000000	83.88	4195.23461538000
sample1365	M-I	Muxiang	1453	12.71	916.55000000000	82.75	4332.72428571000
sample1366	W-IV	Muzhuo	1444	12.83	937.89000000000	83.44	4481.40857143000
sample1367	M-I	Nantai	1796	11.1	894.11000000000	83.27	3994.27800000000
sample1368	M-I	Niuchang	1675	11.99	869.37000000000	81.58	4302.86172414000
sample1369	M-I	Pingshang	1656	12.11	870.74000000000	81.61	4311.29647059000
sample1370	W-IV	Potou	1341	13.1	939.64000000000	82.81	4795.67760000000
sample1371	M-I	Poji	1758	11.31	903.12000000000	83.32	4018.03125000000
sample1372	W-IV	Shanshu	1567	12.43	882.50000000000	81.51	4420.34689655000
sample1373	M-I	Tangfang	1814	10.97	905.04000000000	83.98	3917.16937500000
sample1374	W-IV	Wanchang	1578	12.4	885.76000000000	81.94	4400.58923077000
sample1375	M-I	Wufeng	1866	10.79	901.23000000000	83.92	3854.22857143000
sample1376	W-IV	Wude	1473	12.88	901.90000000000	82.11	4564.88400000000
sample1377	W-IV	Yanyuan	1303	13.69	912.60000000000	81.39	4978.18730769000
sample1378	M-I	Yigu	1900	10.92	871.48000000000	81.78	3973.79482759000
sample1379	M-I	Yile	1483	12.5	932.64000000000	83.46	4299.39827586000
sample1380	M-I	Yudong	1646	11.83	898.45000000000	83.06	4301.18500000000
sample1381	W-IV	Yuhe	1500	12.33	943.10000000000	84.27	4459.85000000000
sample1382	M-I	Zhongtun	1614	12.28	881.71000000000	81.86	4290.08500000000
sample1383	W-I	Anban	1596	17.01	1388.42000000000	78.88	6096.15845070000
sample1384	W-I	Enle	1609	16.89	1342.82000000000	78.87	5976.72475610000
sample1385	W-I	Gucheng	1520	17.32	1399.45000000000	79.01	6181.47391304000
sample1386	W-I	Heping	1567	17.3	1254.90000000000	77.44	6126.14833333000
sample1387	W-I	Jiujia	1961	15.17	1275.57000000000	78.64	5373.42818182000
sample1388	W-I	Mengda	1658	16.68	1317.59000000000	78.14	5953.76541667000
sample1389	W-I	Tianba	1885	15.35	1523.98000000000	80.89	5449.72295455000
sample1390	W-I	Zhedong	1583	17.14	1259.73000000000	77.69	6028.23240000000
sample1391	W-I	Zhentai	1631	16.83	1330.60000000000	77.02	6022.89956897000
